# Supplementary material for: Enabling large-scale screening of Barrett’s esophagus using weakly supervised deep learning in histopathology
Source: Nat Commun. 2024 Mar 11;15:2026. doi: 10.1038/s41467-024-46174-2 (PMC10928093; doi:10.1038/s41467-024-46174-2)
Supplement: Supplementary file 4 — Source Data [file 41467_2024_46174_MOESM4_ESM.xlsx]

## Sheet: Fig. 2a
	1-Specificity	Sensitivity
0	0	0
1	0	0.022727272727272728
2	0	0.056818181818181816
3	0	0.14772727272727273
4	0	0.17045454545454544
5	0	0.18181818181818182
6	0	0.23863636363636365
7	0	0.26136363636363635
8	0	0.2727272727272727
9	0	0.29545454545454547
10	0	0.3068181818181818
11	0	0.3409090909090909
12	0	0.38636363636363635
13	0.0070922	0.38636363636363635
14	0.0070922	0.4772727272727273
15	0.0070922	0.5227272727272727
16	0.0070922	0.5340909090909091
17	0.014184397163120567	0.5340909090909091
18	0.014184397163120567	0.625
19	0.0212766	0.625
20	0.0212766	0.6590909090909091
21	0.028368794326241134	0.6590909090909091
22	0.028368794326241134	0.7159090909090909
23	0.0780142	0.7159090909090909
24	0.0780142	0.75
25	0.0851064	0.75
26	0.0851064	0.7613636363636364
27	0.10638297872340426	0.7613636363636364
28	0.10638297872340426	0.7727272727272727
29	0.11347517730496454	0.7727272727272727
30	0.11347517730496454	0.7840909090909091
31	0.12056737588652482	0.7840909090909091
32	0.12056737588652482	0.7954545454545454
33	0.1276595744680851	0.7954545454545454
34	0.1276595744680851	0.8181818181818182
35	0.14184397163120568	0.8181818181818182
36	0.14184397163120568	0.8295454545454546
37	0.16312056737588654	0.8295454545454546
38	0.16312056737588654	0.8409090909090909
39	0.1773049645390071	0.8409090909090909
40	0.1773049645390071	0.8522727272727273
41	0.2198581560283688	0.8522727272727273
42	0.2198581560283688	0.8636363636363636
43	0.22695035460992907	0.8636363636363636
44	0.22695035460992907	0.875
45	0.24822695035460993	0.875
46	0.24822695035460993	0.8863636363636364
47	0.2624113475177305	0.8863636363636364
48	0.2624113475177305	0.8977272727272727
49	0.2907801418439716	0.8977272727272727
50	0.2907801418439716	0.9090909090909091
51	0.3049645390070922	0.9090909090909091
52	0.3404255319148936	0.9090909090909091
53	0.3404255319148936	0.9204545454545454
54	0.3617021276595745	0.9204545454545454
55	0.3617021276595745	0.9318181818181818
56	0.46099290780141844	0.9318181818181818
57	0.46808510638297873	0.9431818181818182
58	0.5177304964539007	0.9431818181818182
59	0.5177304964539007	0.9545454545454546
60	0.524823	0.9659090909090909
61	0.6170212765957447	0.9659090909090909
62	0.6170212765957447	0.9772727272727273
63	0.6382978723404256	0.9772727272727273
64	0.6524822695035462	0.9772727272727273
65	0.6666666666666666	0.9772727272727273
66	0.6808510638297872	0.9772727272727273
67	0.7801418439716312	0.9772727272727273
68	0.7801418439716312	0.9886363636363636
69	0.8652482269503546	0.9886363636363636
70	0.8794326241134752	0.9886363636363636
71	0.9432624113475178	0.9886363636363636
72	0.950355	1
73	1	1

## Sheet: Fig. 3a
	1-Specificity	Sensitivity
0	0	0
1	0	0.023255813953488372
2	0	0.046511627906976744
3	0	0.0581395
4	0	0.0930233
5	0	0.10465116279069768
6	0	0.20930232558139536
7	0	0.2558139534883721
8	0	0.26744186046511625
9	0	0.29069767441860467
10	0	0.3023255813953488
11	0	0.3372093023255814
12	0	0.3488372093023256
13	0	0.37209302325581395
14	0	0.38372093023255816
15	0	0.43023255813953487
16	0	0.46511627906976744
17	0	0.4883720930232558
18	0.0070922	0.4883720930232558
19	0.0070922	0.6162790697674418
20	0.014184397163120567	0.6162790697674418
21	0.014184397163120567	0.6744186046511628
22	0.0212766	0.6744186046511628
23	0.0212766	0.7325581395348837
24	0.028368794326241134	0.7325581395348837
25	0.028368794326241134	0.7558139534883721
26	0.035461	0.7558139534883721
27	0.035461	0.7906976744186046
28	0.0496454	0.7906976744186046
29	0.0496454	0.813953
30	0.0851064	0.813953
31	0.0851064	0.8255813953488372
32	0.0921986	0.8255813953488372
33	0.0921986	0.8372093023255814
34	0.11347517730496454	0.8372093023255814
35	0.11347517730496454	0.8488372093023255
36	0.16312056737588654	0.8488372093023255
37	0.16312056737588654	0.8953488372093024
38	0.18439716312056736	0.8953488372093024
39	0.18439716312056736	0.9069767441860465
40	0.19148936170212766	0.9069767441860465
41	0.19148936170212766	0.9186046511627907
42	0.19858156028368795	0.9186046511627907
43	0.19858156028368795	0.9302325581395349
44	0.2907801418439716	0.9302325581395349
45	0.2907801418439716	0.9418604651162791
46	0.3262411347517731	0.9418604651162791
47	0.3262411347517731	0.9534883720930233
48	0.41134751773049644	0.9534883720930233
49	0.41134751773049644	0.9651162790697675
50	0.425532	0.9651162790697675
51	0.425532	0.9767441860465116
52	0.475177	0.9767441860465116
53	0.48936170212765956	0.9767441860465116
54	0.5035460992907801	0.9767441860465116
55	0.5177304964539007	0.9767441860465116
56	0.6595744680851063	0.9767441860465116
57	0.6737588652482269	0.9767441860465116
58	0.7446808510638298	0.9767441860465116
59	0.7588652482269503	0.9767441860465116
60	0.8014184397163121	0.9767441860465116
61	0.8014184397163121	0.9883720930232558
62	0.8368794326241135	0.9883720930232558
63	0.851064	0.9883720930232558
64	0.950355	0.9883720930232558
65	0.9645390070921985	0.9883720930232558
66	0.9716312056737588	0.9883720930232558
67	0.9716312056737588	1
68	1	1

## Sheet: Fig. 4b_1
	tile	attention	stain_ratio
0	0	0.9176513152686632	1
1	1	0.9034244735507849	0.8777175985963843
2	2	0.48545933161521587	0.8480433290106036
3	3	0.8486885903268068	0.6103440384468687
4	4	0.9768349476930904	0.6050804790601878
5	5	0.8963938361072806	0.5667861774353499
6	6	0.6792810886363186	0.5588526966206425
7	7	0.7202720840807697	0.5169730719353117
8	8	0.9999999999999999	0.5014875276527577
9	9	0.8756288747275712	0.5004958425509194
10	10	0.13908407678844673	0.4854679990845984
11	11	0.9176513152686632	0.4672362499046458
12	12	0.8963938361072806	0.4560225799069343
13	13	0.8225769966082289	0.4474788313372493
14	14	1.4373416043247741e-05	0.38767259134945464
15	15	0.9467807991677222	0.38736745747196594
16	16	0.7667258713142346	0.38309558318712345
17	17	0.0974754	0.3689831413532689
18	18	0.8756288747275712	0.35006484094896645
19	19	0.543689	0.3438858799298193
20	20	0.862053	0.3403005568693265
21	21	0.6041647393786087	0.33847
22	22	0.8824965149237162	0.33313
23	23	0.868815	0.3326722099321077
24	24	0.0724367	0.318483
25	25	0.8553449536565201	0.31154168891601197
26	26	0.7316147110625767	0.3074986650392861
27	27	0.7091051737846995	0.30261652299946606
28	28	0.8894180592717291	0.2886566481043558
29	29	0.2629091598546756	0.28293538790144185
30	30	0.8756288747275712	0.28194370279960335
31	31	0.7849082442356322	0.2818674193302312
32	32	0.9394128753375165	0.26851781219009846
33	33	0.8553449536565201	0.26691585933328255
34	34	0.616081	0.2614234495384851
35	35	0.11396080484501546	0.260966
36	36	0.6635453874809835	0.2567701579067817
37	37	0.9922178593078766	0.25417651994812734
38	38	0.8963938361072806	0.2514303150507286
39	39	0.8420839755539054	0.2480738423983523
40	40	0.556582	0.2480738423983523
41	41	0.342899	0.24631932260279205
42	42	0.7667258713142346	0.24090319627736675
43	43	0.8756288747275712	0.23716530627812957
44	44	0.6766328473193093	0.23617362117629115
45	45	0.8486885903268068	0.23304599893203148
46	46	2.5839602875711106e-05	0.23121519566709897
47	47	0.9034244735507849	0.2260279197497903
48	48	0.9248485331009776	0.2216034785262034
49	49	0.803522	0.22099321077122594
50	50	0.7202720840807697	0.2187047066900603
51	51	0.868815	0.21496681669082315
52	52	0.868815	0.207567
53	53	0.8161756501664843	0.2068807689373713
54	54	0.7607590842705336	0.20482111526432226
55	55	0.9394128753375165	0.20169349302006262
56	56	0.8225769966082289	0.1998626897551301
57	57	0.2967540721786743	0.19971012281638575
58	58	0.3336499794840497	0.19589594934777638
59	59	0.8098241108184545	0.19109009077732864
60	60	0.021662333018729694	0.18933557098176831
61	61	0.7489645674774499	0.18895415363490736
62	62	0.7972688545515773	0.1887253032267908
63	63	0.9176513152686632	0.17644366465786868
64	64	0.0059082	0.17240064078114278
65	65	0.5028299302792054	0.16713708139446187
66	66	0.706341	0.1615683881302922
67	67	0.7548387924129115	0.15882218323289346
68	68	0.8420839755539054	0.15729651384544968
69	69	0.000219484	0.1568388130292166
70	70	0.8553449536565201	0.15554199404988941
71	71	0.00033678	0.15317720649935163
72	72	0.2498914642086641	0.15241437180562978
73	73	0.3635914089460839	0.14936303303074228
74	74	0.3496623105797708	0.14875276527576478
75	75	0.829029	0.14654054466397137
76	76	0.5653473260748931	0.14654054466397137
77	77	0.9176513152686632	0.1434892058890839
78	78	0.3349558418241647	0.14234495384850104
79	79	0.0025995	0.14097185139980167
80	80	0.031031285746744717	0.1391410481348692
81	81	0.3946750611049963	0.13769166221679763
82	82	0.3442412316964133	0.13677626058433143
83	83	0.022089649046366105	0.1344114730337936
84	84	0.40561597653130427	0.13372492180944393
85	85	0.6558149382438163	0.13250438629948896
86	86	0.5901691459012255	0.13067358303455642
87	87	0.7849082442356322	0.12823251201464644
88	88	0.00711341	0.12655427568845834
89	89	0.15822021629695815	0.12617285834159742
90	90	4.044454595926479e-05	0.12380807079105964
91	91	0.8420839755539054	0.12144328324052181
92	92	0.00353352	0.1174002593637959
93	93	0.22664140151394388	0.11549317262949121
94	94	0.00341134	0.11465405446639716
95	95	0.556582	0.11328095201769778
96	96	0.8963938361072806	0.11137386528339312
97	97	0.7972688545515773	0.11061103058967124
98	98	0.5787541994190573	0.11007704630406594
99	99	0.00388113	0.10755969181478377
100	100	0.7035869218182473	0.10633915630482878
101	101	0.3524047842343015	0.10588145548859565
102	102	0.5855764293643835	0.10458463650926847
103	103	0.2967540721786743	0.10336410099931348
104	104	0.7431360954039418	0.10328781752994128
105	105	0.8420839755539054	0.10313525059119692
106	106	0.8098241108184545	0.10183843161186974
107	107	0.12226234116233309	0.1003890456937982
108	108	0.1588394859230261	0.096346
109	109	0.10831805655747202	0.0961935
110	110	0.2422030133864321	0.0960409
111	111	0.9176513152686632	0.0952018
112	112	0.2284190108356874	0.0951255
113	113	0.3496623105797708	0.091769
114	114	0.0713136	0.0900908
115	115	0.042915974935402945	0.0874971
116	116	0.803522	0.087192
117	117	0.0732906	0.087192
118	118	0.829029	0.0869632
119	119	0.0432526	0.0855901
120	120	0.0381699	0.0855138
121	121	4.680465772339544e-05	0.0854375
122	122	0.689978	0.0842932
123	123	0.00270847	0.0842932
124	124	0.0664714	0.0823861
125	125	0.7972688545515773	0.0789534
126	126	0.00755762	0.0784194
127	127	0.6406228467556241	0.0783431
128	128	0.6661425797389144	0.0767412
129	129	0.7489645674774499	0.0744527
130	130	0.6981114819681755	0.0740712
131	131	0.6406228467556241	0.0730033
132	132	0.00698941	0.0715539
133	133	0.835531	0.0705622
134	134	0.9844964321639246	0.0692654
135	135	0.4779329358597225	0.0686551
136	136	0.46504143531501213	0.0679686
137	137	0.5544124491698351	0.0670532
138	138	0.5631432800940924	0.0659089
139	139	0.835531	0.0646884
140	140	0.045328491226423136	0.063773
141	141	0.050964601423230706	0.0630101
142	142	0.7607590842705336	0.0625524
143	143	0.11396080484501546	0.062323594477076825
144	144	0.0091526	0.062323594477076825
145	145	0.013501849134571763	0.062171
146	146	0.00716923	0.0600351
147	147	0.6661425797389144	0.0598825
148	148	0.3795551606379897	0.0595011
149	149	0.3415623266828434	0.0590434
150	150	8.563081474877923e-05	0.058356854069723095
151	151	0.00470976	0.0582806
152	152	0.23111157746825553	0.057975436722862164
153	153	0.8420839755539054	0.057975436722862164
154	154	0.042582	0.0576703
155	155	0.00546394	0.0575177
156	156	0.43346606480040795	0.0569838
157	157	0.6356374550319621	0.0566023
158	158	0.00011218	0.0556869
159	159	0.7118806808628061	0.055076664886719064
160	160	0.00249003	0.054695247539858126
161	161	0.7489645674774499	0.054161263254252814
162	162	0.3134349660774761	0.053779845907391884
163	163	0.020670191129430544	0.052940727744297825
164	164	0.00519324	0.0527882
165	165	0.689978	0.0525593
166	166	0.7727394105023656	0.0517202
167	167	0.23201612796586202	0.0517202
168	168	0.6872883391194392	0.051338774887481904
169	169	0.4686888449046758	0.0494317
170	170	0.00229366	0.0486689
171	171	0.4136160750069869	0.0477535
172	172	0.00854763	0.0477535
173	173	0.0595842	0.047524601418872554
174	174	0.5008696092943904	0.0464566
175	175	0.17581963637257164	0.0464566
176	176	0.20879158980068097	0.0462278
177	177	0.7849082442356322	0.0461515
178	178	0.7667258713142346	0.0454649
179	179	0.6481743673276661	0.045159813868334744
180	180	0.8963938361072806	0.043862994889007564
181	181	0.7667258713142346	0.0437867
182	182	0.0824032	0.0437104
183	183	0.012269283307570305	0.043100160195285696
184	184	0.12516180352144723	0.043023876725913505
185	185	0.7259213134289455	0.042947593256541315
186	186	4.19707990502599e-06	0.042642459379052575
187	187	0.6609585734853427	0.0420322
188	188	0.29329672611601537	0.041727057746586325
189	189	0.00690794	0.041345640399725395
190	190	0.000818108	0.0402777
191	191	0.3442412316964133	0.0402777
192	192	0.00247546	0.039362270196048536
193	193	0.9321023103214544	0.0388283
194	194	0.7146668945388737	0.038752
195	195	0.010250826923373075	0.0375315
196	196	0.633159	0.037378899992371664
197	197	0.025525055148483217	0.0369212
198	198	0.00025397	0.036463498359905415
199	199	0.7259213134289455	0.0362346
200	200	0.000649667	0.0354718
201	201	0.010032873422452892	0.0340987
202	202	9.461030426936258e-05	0.034022427339995436
203	203	0.5924791300999848	0.034022427339995436
204	204	0.5008696092943904	0.034022427339995436
205	205	0.6018092878271746	0.033946143870623245
206	206	0.005432	0.0331833
207	207	0.00449393	0.032267907544435134
208	208	0.0753224	0.032267907544435134
209	209	0.17309373653168472	0.031428789381341075
210	210	0.00319195	0.0312762
211	211	0.803522	0.031047372034480134
212	212	0.00411554	0.030971088565107947
213	213	0.000244318	0.030131970402013892
214	214	8.703129486394221e-05	0.029903119993897328
215	215	0.054040231572742584	0.029597986116408577
216	216	0.46504143531501213	0.029445419177664207
217	217	0.3664431755526011	0.028224883667709214
218	218	0.0789373	0.027996033259592653
219	219	0.6481743673276661	0.027996033259592653
220	220	0.00222299	0.027385765504615158
221	221	7.199030916164064e-05	0.026851781219009847
222	222	0.0172027	0.026546647341521096
223	223	0.0396905	0.025707529178427044
224	224	0.00626492	0.025326111831566103
225	225	0.7727394105023656	0.0252498
226	226	0.2441026636494678	0.0252498
227	227	0.4072034652241872	0.025021
228	228	0.868815	0.025021
229	229	0.9034244735507849	0.024868411015332978
230	230	0.0284756	0.0244107
231	231	9.93091888591329e-05	0.024258143260355483
232	232	0.0012166	0.0241819
233	233	0.0145423	0.023647875505377988
234	234	0.30498	0.023495308566633614
235	235	0.019341932013927324	0.023190174689144867
236	236	1.551335894853339e-05	0.0227325
237	237	0.2284190108356874	0.022579906934167365
238	238	0.8098241108184545	0.0224273
239	239	0.00505307	0.021893355709817687
240	240	0.00798262	0.0218171
241	241	0.16134087554240148	0.021740788771073313
242	242	0.10215346868530634	0.021664505301701126
243	243	0.0798679	0.020978
244	244	0.00349231	0.020901670607979254
245	245	0.000136745	0.0207491
246	246	0.5458170923984452	0.0205203
247	247	0.6282320295579649	0.020443969791746137
248	248	0.5352599299939897	0.020367686322373946
249	249	0.0544641	0.020215119383629573
250	250	0.0226136	0.020062552444885202
251	251	0.1651670567670871	0.019604851628652074
252	252	0.0465851	0.0194523
253	253	0.00871628	0.018842016934930206
254	254	0.8553449536565201	0.018536883057441455
255	255	0.9176513152686632	0.018384316118697085
256	256	0.000769095	0.018079182241208334
257	257	0.15698890042957997	0.017926615302463957
258	258	0.8553449536565201	0.017926615302463957
259	259	0.4250819706199857	0.0172401
260	260	0.689978	0.0172401
261	261	0.4201296265953635	0.017163780608742088
262	262	0.0830496	0.0170875
263	263	0.00651462	0.0170875
264	264	0.000243089	0.016324662445648033
265	265	0.0486306	0.016095812037531472
266	266	0.00120593	0.015943245098787095
267	267	0.00392692	0.015866961629414908
268	268	0.6872883391194392	0.015790678160042718
269	269	0.011661626771424124	0.015561827751926162
270	270	0.47980352127815995	0.0151041
271	271	0.00370325	0.014570142650087728
272	272	0.000576894	0.014493859180715541
273	273	0.7316147110625767	0.014493859180715541
274	274	0.015480429008794969	0.014417575711343352
275	275	0.2518514140314165	0.014188725303226794
276	276	0.10215346868530634	0.013883591425738044
277	277	0.8486885903268068	0.013654741017621482
278	278	0.00314241	0.013654741017621482
279	279	0.6766328473193093	0.013578457548249294
280	280	0.0538295	0.013425890609504922
281	281	0.000563454	0.013273323670760546
282	282	4.15695153304153e-05	0.013273323670760546
283	283	0.4184916313110323	0.013273323670760546
284	284	0.48545933161521587	0.013197040201388363
285	285	0.0021842	0.013044473262643989
286	286	0.5352599299939897	0.012968189793271799
287	287	3.5493195506933404e-05	0.0126631
288	288	0.22575779312194924	0.012586772446410866
289	289	0.00529573	0.0121291
290	290	0.0974754	0.011366236936455875
291	291	0.0919278	0.011289953467083681
292	292	0.10295468480957821	0.011213669997711498
293	293	0.000110445	0.0109085
294	294	8.818540902228911e-05	0.0108323
295	295	0.44897628500268305	0.010527118773361816
296	296	0.18570269709393467	0.010527118773361816
297	297	0.050964601423230706	0.010450835303989627
298	298	0.000102102	0.010450835303989627
299	299	0.5764978909647426	0.010374551834617439
300	300	0.18282360724942082	0.010145701426500876
301	301	0.19537663654392215	0.010069417957128693
302	302	7.177004731820006e-05	0.00999313
303	303	0.045505915257648306	0.009688
304	304	0.2618841387168112	0.00961172
305	305	0.076808	0.00945915
306	306	0.7316147110625767	0.0092303
307	307	0.00134569	0.00900145
308	308	0.000113655	0.0087726
309	309	0.000355721	0.00854375
310	310	0.00388873	0.0083149
311	311	0.7667258713142346	0.00816233
312	312	0.493104	0.00816233
313	313	0.000521374	0.00808605
314	314	0.11440685456399095	0.00808605
315	315	0.020112557246504847	0.00808605
316	316	0.00220998	0.00793348
317	317	0.030431	0.00793348
318	318	0.000287231	0.0078572
319	319	0.0021842	0.00762835
320	320	0.000101486	0.00762835
321	321	0.10335766117118314	0.00755206
322	322	0.7910645380632441	0.00747578
323	323	0.012150018944016024	0.0073995
324	324	0.00830075	0.00732321
325	325	0.00344484	0.00724693
326	326	0.000591814	0.00724693
327	327	3.0934688691896594e-05	0.00717065
328	328	0.3962197662324268	0.00717065
329	329	0.0035822	0.00709436
330	330	0.016350776922328236	0.00686551
331	331	0.012462550248685065	0.00686551
332	332	0.000181507	0.00671295
333	333	0.000267422	0.00640781
334	334	0.00074387	0.00625524
335	335	0.011040830384486928	0.00625524
336	336	0.00422972	0.00617896
337	337	0.000354408	0.00617896
338	338	0.8553449536565201	0.00610268
339	339	8.778425420988396e-05	0.00602639
340	340	0.2079775600199693	0.00595011
341	341	0.0303124	0.00579754
342	342	0.3323491421072443	0.00572126
343	343	7.771182945924962e-05	0.00572126
344	344	0.42177396018568775	0.00549241
345	345	0.514754	0.00541613
346	346	0.000322795	0.00526356
347	347	0.00316089	0.00526356
348	348	0.21042915682109375	0.00511099
349	349	9.956002160861831e-05	0.00511099
350	350	0.00123461	0.00511099
351	351	1.4373416043247741e-05	0.00503471
352	352	0.00151638	0.00503471
353	353	6.545359420546184e-05	0.00495843
354	354	5.172935731208215e-05	0.00488214
355	355	0.00467308	0.00488214
356	356	0.0075724	0.00427187
357	357	0.000237975	0.00419559
358	358	0.000225563	0.00381417
359	359	0.43346606480040795	0.00373789
360	360	0.00148263	0.00350904
361	361	7.763274338897721e-05	0.00335647
362	362	0.9105100572550253	0.00312762
363	363	0.00282753	0.00305134
364	364	0.00150308	0.00289877
365	365	0.015300038536161381	0.00289877
366	366	0.21881188055697695	0.00289877
367	367	0.000524457	0.00221222
368	368	0.00449393	0.00190709
369	369	0.015420063781944094	0.00167824
370	370	4.174513351545104e-05	0.00167824
371	371	0.000217751	0.0013731
372	372	0.029959182701233152	0.00122054
373	373	0.00271377	0.00106797
374	374	0.0467675	0.000991685
375	375	0.3442412316964133	0.000762835
376	376	0.000231846	0.000610268
377	377	0.00326772	0.000457701
378	378	0.00019977	0.000457701
379	379	4.427723679551073e-05	0.000457701
380	380	3.922301877751583e-05	0.000457701
381	381	0.0406319	0.000381417
382	382	0.00126892	0.000381417
383	383	0.00357521	7.628346937218507e-05
384	384	0.000101999	0
385	385	0.000814107	0
386	386	0.00290033	0
387	387	0.00160808	0
388	388	0.000205425	0
389	389	0.00116987	0
390	390	5.112946848413405e-06	0
391	391	0.000301508	0
392	392	0.000823742	0
393	393	0.000625266	0
394	394	0.000214856	0
395	395	4.569176824983781e-05	0
396	396	3.779410051062188e-05	0
397	397	0.000205884	0
398	398	4.1833201707639575e-05	0
399	399	2.0889453418161663e-06	0
400	400	0.38104072251828325	0
401	401	0.000129551	0
402	402	0.000915735	0
403	403	0.000457918	0
404	404	0.06939	0
405	405	0.000141969	0
406	406	0.000156793	0
407	407	0.000162968	0
408	408	0.00027692	0
409	409	0.000340117	0
410	410	0.000446354	0
411	411	0.00015547	0
412	412	0.000134911	0
413	413	1.4201647950838795e-05	0
414	414	4.636619826860116e-05	0
415	415	0.000280189	0
416	416	0.00020804	0
417	417	0.000107973	0
418	418	2.266778893275621e-05	0
419	419	0.00116644	0
420	420	0.00130036	0
421	421	0.00050947	0
422	422	9.910534137240373e-06	0
423	423	0.000102051	0
424	424	0.000696548	0
425	425	0.000825359	0
426	426	4.1003458923760234e-05	0
427	427	0.000203953	0
428	428	0.000697232	0
429	429	7.826753044435673e-05	0
430	430	1.9305100616444246e-05	0
431	431	8.42948083389914e-05	0
432	432	2.0763113706410797e-05	0
433	433	0.00159867	0
434	434	0.000116838	0
435	435	0.00354043	0
436	436	0.000831043	0
437	437	0.000436797	0
438	438	7.118584394177419e-05	0
439	439	0.00205166	0
440	440	0.000117426	0
441	441	0.00167883	0
442	442	0.000290082	0
443	443	9.446698432150938e-05	0
444	444	6.947894998650785e-06	0
445	445	0.000203372	0
446	446	0.000230547	0
447	447	0.000111617	0
448	448	6.122488629628565e-05	0
449	449	0.000119988	0
450	450	0.00171369	0
451	451	0.00023371	0
452	452	0.000207937	0
453	453	4.441682941972708e-05	0
454	454	0.000181057	0
455	455	0.00162708	0
456	456	7.407748191909838e-05	0
457	457	0.000298509	0
458	458	2.4778007999211728e-05	0
459	459	6.3273176972588e-05	0
460	460	0.000316956	0
461	461	0.00120711	0
462	462	0.000616126	0
463	463	9.256353150314184e-06	0
464	464	0.000165339	0
465	465	0.000312222	0
466	466	2.1819679336961263e-05	0
467	467	0.00122737	0
468	468	0.000922039	0
469	469	0.000174949	0
470	470	0.0546773	0
471	471	2.6941330364007735e-05	0
472	472	0.00466395	0
473	473	0.000643322	0
474	474	0.000103449	0
475	475	0.00348549	0
476	476	0.000968343	0
477	477	1.6224691041602548e-05	0
478	478	0.00010912	0
479	479	9.910534137240373e-06	0
480	480	0.000159672	0
481	481	1.500585621235419e-05	0
482	482	0.000835946	0
483	483	3.404344220040722e-05	0
484	484	0.000941212	0
485	485	0.000196451	0
486	486	0.000446354	0
487	487	0.000145233	0
488	488	4.165723948392268e-05	0
489	489	0.00220566	0
490	490	0.000130267	0
491	491	4.46972494957913e-05	0
492	492	0.00017313	0
493	493	0.000262234	0
494	494	0.00023464	0
495	495	0.00101696	0
496	496	0.00127017	0
497	497	0.00016833	0
498	498	0.000172958	0
499	499	0.000777437	0
500	500	7.668983471974223e-05	0
501	501	0.00103607	0
502	502	7.723852645205084e-05	0
503	503	0.00176819	0
504	504	0.00170866	0
505	505	0.00283861	0
506	506	9.266965059122882e-05	0
507	507	0.000818108	0
508	508	0.000181869	0
509	509	0.0409506	0
510	510	1.5041647655564833e-05	0
511	511	2.8703753447203265e-05	0
512	512	4.01465199535134e-05	0
513	513	0.000619766	0
514	514	0.000186052	0
515	515	0.000178598	0
516	516	5.063786433215381e-06	0
517	517	0.00127765	0
518	518	0.0012334	0
519	519	0.00106802	0
520	520	0.000141262	0
521	521	3.167818911542636e-05	0
522	522	0.000980757	0
523	523	9.271651265673119e-05	0
524	524	3.783425596316144e-05	0
525	525	0.0104735	0
526	526	1.4031548660165388e-05	0
527	527	0.000347575	0
528	528	0.00139533	0
529	529	0.000499798	0
530	530	6.451998171834983e-05	0
531	531	0.000103553	0
532	532	2.03437962212245e-05	0
533	533	2.0159784063387283e-05	0
534	534	3.860464136794464e-05	0
535	535	0.00029921	0
536	536	0.000286345	0
537	537	2.0716157422846365e-05	0
538	538	4.967286252664885e-05	0
539	539	5.195522555847907e-06	0
540	540	4.363116784097304e-05	0
541	541	7.73959905295838e-05	0
542	542	0.000109946	0
543	543	0.00674784	0
544	544	0.00106906	0
545	545	0.00285531	0
546	546	0.000831858	0
547	547	0.000115034	0
548	548	0.00142291	0
549	549	0.00326772	0
550	550	0.00122737	0
551	551	0.000831043	0
552	552	0.000264447	0
553	553	6.798334774415566e-05	0
554	554	0.000101743	0
555	555	0.00051198	0
556	556	0.000140628	0
557	557	0.000214217	0
558	558	0.000734445	0
559	559	0.000148199	0
560	560	0.00013079	0
561	561	0.00018589	0
562	562	2.8392722493795163e-05	0
563	563	0.00997424	0
564	564	0.00226247	0
565	565	0.00125533	0
566	566	0.00014098	0
567	567	2.7002589663165678e-06	0
568	568	0.4168600885364056	0
569	569	0.000966447	0
570	570	8.965449173526495e-06	0
571	571	0.000192325	0
572	572	0.00573752	0
573	573	0.00165599	0
574	574	0.022262927482860757	0
575	575	0.000101282	0
576	576	0.000176874	0
577	577	9.966052087481284e-05	0
578	578	0.000341462	0
579	579	0.000234496	0
580	580	1.6377836791291213e-05	0
581	581	0.000518563	0
582	582	0.000248333	0
583	583	0.000278464	0
584	584	8.845383057090497e-05	0
585	585	2.2016710717919135e-05	0
586	586	5.917856563400818e-05	0
587	587	9.108952375510394e-05	0
588	588	0.000844182	0
589	589	0.0232405	0
590	590	0.083701	0
591	591	0.000417259	0
592	592	0.0125358	0
593	593	2.3649601096342524e-05	0
594	594	3.350038071107973e-05	0
595	595	4.890252423089669e-05	0
596	596	9.346959334411652e-05	0
597	597	0.000206857	0
598	598	0.000427232	0
599	599	0.00659145	0
600	600	6.128792531753402e-05	0
601	601	0.00012826	0
602	602	0.000139438	0
603	603	0.000440032	0
604	604	0.00131444	0
605	605	0.00179257	0
606	606	0.00102597	0
607	607	7.415308049352826e-05	0
608	608	0.35516878528846585	0
609	609	0.000559043	0
610	610	9.323362706278663e-05	0
611	611	3.300065667520584e-05	0
612	612	0.000575479	0
613	613	0.00186776	0
614	614	0.000297296	0
615	615	7.028284418781637e-06	0
616	616	0.000187747	0
617	617	0.000120834	0
618	618	0.000138604	0
619	619	2.2516069301915958e-05	0
620	620	0.000276237	0
621	621	3.610412826205567e-05	0
622	622	3.8645583398547746e-05	0
623	623	0.000444164	0
624	624	0.000121076	0
625	625	0.000902371	0
626	626	9.688328646556859e-05	0
627	627	0.00024931	0
628	628	0.000237577	0
629	629	0.00145674	0
630	630	6.412375194100677e-05	0
631	631	2.488790765841607e-05	0
632	632	0.00555004	0
633	633	3.321399063599242e-05	0
634	634	1.1757694804130701e-05	0
635	635	8.110373679517051e-05	0
636	636	0.00174584	0
637	637	0.000312454	0
638	638	0.0020198	0
639	639	0.00633881	0
640	640	0.0001778	0
641	641	0.000280605	0
642	642	0.000730134	0
643	643	0.000961724	0
644	644	7.422875901055624e-05	0
645	645	3.707802610842917e-05	0
646	646	2.3025277956036955e-05	0
647	647	0.0353011	0
648	648	0.00278364	0
649	649	6.538648667698827e-05	0
650	650	3.063510095038928e-05	0
651	651	9.752125266676935e-05	0
652	652	0.000187747	0
653	653	4.5835510751423865e-05	0
654	654	3.0801208821342805e-05	0
655	655	0.0521733	0
656	656	0.0404734	0
657	657	0.0015283	0
658	658	0.00630176	0
659	659	0.000177226	0
660	660	7.73959905295838e-05	0
661	661	1.2357590627056144e-05	0
662	662	8.704707824514713e-06	0
663	663	3.723606405961284e-05	0
664	664	4.135094798454535e-05	0
665	665	0.000129357	0
666	666	3.652971410346157e-05	0
667	667	0.000207191	0
668	668	0.00012285	0
669	669	0.0001721	0
670	670	3.0801208821342805e-05	0
671	671	0.017473662075742323	0
672	672	9.346959334411652e-05	0
673	673	2.8454683717515437e-05	0
674	674	0.000100215	0
675	675	0.00360327	0
676	676	0.00440694	0
677	677	0.00109342	0
678	678	0.000119808	0
679	679	0.000567899	0
680	680	0.00120357	0
681	681	0.000288617	0
682	682	5.749326574479218e-05	0
683	683	4.0830728665081195e-05	0
684	684	0.000142645	0
685	685	0.00111396	0
686	686	9.475383549408222e-05	0
687	687	2.561282285543182e-05	0
688	688	9.93091888591329e-05	0
689	689	2.9335003042616444e-05	0
690	690	0.000146507	0
691	691	0.000268233	0
692	692	3.993488620048304e-05	0
693	693	4.413804531183132e-05	0
694	694	7.422875901055624e-05	0
695	695	0.000216298	0
696	696	6.75668796415734e-05	0
697	697	1.1611346459355555e-05	0
698	698	0.000510974	0
699	699	0.00186047	0
700	700	7.575790816492251e-05	0
701	701	0.000542274	0
702	702	0.000129034	0
703	703	0.000248402	0
704	704	0.000127556	0
705	705	4.956949674729356e-05	0
706	706	0.000447013	0
707	707	2.6647427112244553e-05	0
708	708	0.000536445	0
709	709	0.7667258713142346	0
710	710	0.000844182	0
711	711	0.000323114	0
712	712	4.651191792194403e-05	0
713	713	0.000294702	0
714	714	0.00020418	0
715	715	4.724698725646606e-05	0
716	716	2.8207552595831757e-05	0
717	717	0.000904142	0
718	718	2.7658522535027578e-05	0
719	719	5.802995752210603e-05	0
720	720	0.00137903	0
721	721	0.00162231	0
722	722	0.000251082	0
723	723	0.00217142	0
724	724	3.350038071107973e-05	0
725	725	9.159786588856328e-05	0
726	726	0.00014702	0
727	727	0.000394683	0
728	728	0.00026264	0
729	729	0.000301732	0
730	730	4.232066169243566e-05	0
731	731	0.000413172	0
732	732	0.000139159	0
733	733	0.000383664	0
734	734	0.000438088	0
735	735	0.000214589	0
736	736	3.407993456889771e-05	0
737	737	8.036513856596051e-05	0
738	738	0.0015388	0
739	739	3.840051650895097e-05	0
740	740	9.752125266676935e-05	0
741	741	2.9946218451924882e-05	0
742	742	2.2115802423368376e-05	0
743	743	2.9017840777442643e-05	0
744	744	4.432372056121848e-05	0
745	745	6.091057626880869e-05	0
746	746	1.826986252903222e-05	0
747	747	1.4934481747706556e-05	0
748	748	2.4559490617465596e-05	0
749	749	0.00689445	0
750	750	0.00595456	0
751	751	3.560702520136265e-05	0
752	752	0.000162441	0
753	753	0.000252311	0
754	754	0.000145705	0
755	755	5.6784981463275937e-05	0
756	756	1.814383587820573e-05	0
757	757	1.6224691041602548e-05	0
758	758	8.302100298071813e-05	0
759	759	0.00143129	0
760	760	0.000164272	0
761	761	2.7719047647074667e-05	0
762	762	0.000450767	0
763	763	5.437035383113784e-05	0
764	764	8.567424071010931e-05	0
765	765	0.47421363503361624	0
766	766	0.0064639	0
767	767	0.00020322	0
768	768	1.4477285746480406e-05	0
769	769	2.6941330364007735e-05	0
770	770	6.749770645346656e-05	0
771	771	0.00078356	0
772	772	0.000115845	0
773	773	0.000137431	0
774	774	0.00012762	0
775	775	0.000325915	0
776	776	0.000205196	0
777	777	0.00866534	0
778	778	0.000241105	0
779	779	0.000467474	0
780	780	0.00144821	0
781	781	8.800690148335029e-05	0
782	782	7.715991860982071e-05	0
783	783	4.435114272818027e-06	0
784	784	0.000168917	0
785	785	2.0114005505598565e-05	0
786	786	0.00506296	0
787	787	0.0465851	0
788	788	0.0118453	0
789	789	0.00148844	0
790	790	0.00158001	0
791	791	0.00235733	0
792	792	0.017337654020523334	0
793	793	7.089543817867828e-05	0
794	794	2.6647427112244553e-05	0
795	795	0.6136790077643368	0
796	796	0.6739948415099507	0
797	797	0.00348549	0
798	798	0.000128904	0
799	799	0.000115729	0
800	800	0.000182412	0
801	801	0.000169085	0
802	802	0.000396435	0
803	803	0.000127556	0
804	804	3.872759308383671e-05	0
805	805	8.126874688294644e-05	0
806	806	1.7524664752839028e-05	0
807	807	0.000266531	0
808	808	0.000111281	0
809	809	0.000288582	0
810	810	0.000120652	0
811	811	0.000522913	0
812	812	0.00104627	0
813	813	9.807715250908927e-06	0
814	814	0.00121185	0
815	815	0.000236665	0
816	816	0.000148496	0
817	817	0.00107011	0
818	818	0.000487903	0
819	819	0.000407115	0
820	820	0.000792059	0
821	821	0.000103033	0
822	822	4.192143977784908e-05	0
823	823	4.6951662168493646e-05	0
824	824	7.651636827538736e-06	0
825	825	5.01927278146071e-05	0
826	826	0.00019398	0
827	827	3.553110257390115e-05	0
828	828	5.737464092202277e-05	0
829	829	0.000894446	0
830	830	2.6941330364007735e-05	0
831	831	0.000609507	0
832	832	6.974512129374155e-05	0
833	833	0.000286416	0
834	834	5.0036230185983427e-05	0
835	835	1.1495292647643199e-05	0
836	836	0.000194728	0
837	837	0.000590363	0
838	838	6.4255570147557e-05	0
839	839	2.8084712228558487e-05	0
840	840	0.000780493	0
841	841	0.000266597	0
842	842	0.000262721	0
843	843	0.0020198	0
844	844	0.000703416	0
845	845	0.000320415	0
846	846	8.935427544507999e-05	0
847	847	0.000182004	0
848	848	0.000295868	0
849	849	8.593530040196712e-05	0
850	850	0.000758607	0
851	851	0.000302403	0
852	852	0.000289188	0
853	853	3.747428871933931e-05	0
854	854	0.000362266	0
855	855	9.776769999372992e-05	0
856	856	3.840051650895097e-05	0
857	857	0.000181147	0
858	858	0.000120229	0
859	859	5.779083779079001e-05	0
860	860	0.0027458	0
861	861	0.000184211	0
862	862	0.000118077	0
863	863	0.000161071	0
864	864	0.00164147	0
865	865	9.60066216592383e-05	0
866	866	5.0036230185983427e-05	0
867	867	5.510718618545746e-05	0
868	868	1.0410040472289056e-05	0
869	869	2.688232130623193e-05	0
870	870	0.000816505	0
871	871	0.000504735	0
872	872	4.8800660230348725e-05	0
873	873	0.00013902	0
874	874	0.00107431	0
875	875	9.542642826063544e-05	0
876	876	0.000562624	0
877	877	0.000240301	0
878	878	0.00022022	0
879	879	0.000178464	0
880	880	0.000502013	0
881	881	0.00273508	0
882	882	0.000415006	0
883	883	0.000585743	0
884	884	3.69992341127141e-05	0
885	885	3.00112189219197e-05	0
886	886	8.438039402799933e-05	0
887	887	2.9144331380847446e-05	0
888	888	6.010054219045608e-05	0
889	889	0.000257384	0
890	890	6.269060956433057e-05	0
891	891	3.90158860782683e-05	0
892	892	0.000130071	0
893	893	3.10351351388745e-05	0
894	894	0.00306354	0
895	895	6.910592312000208e-05	0
896	896	9.747204085990112e-05	0
897	897	8.159974207268594e-05	0
898	898	0.00328052	0
899	899	0.0735775	0
900	900	4.048729098096455e-05	0
901	901	0.000590943	0
902	902	7.407748191909838e-05	0
903	903	0.00142013	0
904	904	0.0025995	0
905	905	6.708408202330275e-05	0
906	906	0.00058402	0
907	907	4.227612795510322e-05	0
908	908	0.000112575	0
909	909	0.000448555	0
910	910	0.00203169	0
911	911	0.000252483	0
912	912	5.314452116946214e-05	0
913	913	3.922301877751583e-05	0
914	914	0.000490308	0
915	915	4.9260612823663254e-05	0
916	916	0.000141898	0
917	917	5.516771172576846e-06	0
918	918	0.000299247	0
919	919	0.000617337	0
920	920	6.340332780494908e-05	0
921	921	3.6065042470029726e-06	0
922	922	9.454114007479802e-06	0
923	923	0.000119627	0
924	924	4.573963673554853e-05	0
925	925	0.000174558	0
926	926	0.000927477	0
927	927	4.920930395114105e-05	0
928	928	0.000174644	0
929	929	0.000165421	0
930	930	0.00656574	0
931	931	0.000353798	0
932	932	1.970599989804473e-05	0
933	933	1.9750979029852355e-05	0
934	934	0.00142152	0
935	935	5.684369073630883e-05	0
936	936	0.000199498	0
937	937	1.500585621235419e-05	0
938	938	0.000324391	0
939	939	0.000105554	0
940	940	3.519129799535929e-05	0
941	941	9.988176244334419e-06	0
942	942	4.413804531183132e-05	0
943	943	7.07506564233168e-05	0
944	944	3.043683045916071e-05	0
945	945	6.402425238555252e-06	0
946	946	5.9668603767593286e-05	0
947	947	6.059780370879893e-05	0
948	948	3.8319147791993274e-05	0
949	949	0.00088833	0
950	950	0.000782025	0
951	951	0.00011873	0
952	952	0.000854172	0
953	953	0.00014857	0
954	954	0.000262266	0
955	955	0.00266643	0
956	956	0.00546394	0
957	957	0.000166454	0
958	958	8.912833196698807e-05	0
959	959	0.000107973	0
960	960	8.55874030629131e-05	0
961	961	7.228499756392097e-05	0
962	962	0.000158562	0
963	963	0.00016063	0
964	964	0.000399767	0
965	965	0.000161956	0
966	966	0.00149574	0
967	967	9.698117332186062e-05	0
968	968	0.000216916	0
969	969	6.694674920502939e-05	0
970	970	2.670597935517402e-05	0
971	971	0.000282552	0
972	972	2.499823986417803e-05	0
973	973	9.504038159999047e-06	0
974	974	0.000592105	0
975	975	5.545042829571801e-05	0
976	976	0.000148088	0
977	977	0.000176566	0
978	978	0.20635903646846326	0
979	979	0.022969734253858363	0
980	980	7.598986589597575e-05	0
981	981	1.4934481747706556e-05	0
982	982	0.000109835	0
983	983	0.000156872	0
984	984	3.6374428461727084e-05	0
985	985	4.4838076947639165e-05	0
986	986	7.890728536119018e-05	0
987	987	3.914004264331758e-05	0
988	988	0.000278464	0
989	989	0.000122113	0
990	990	0.00349231	0
991	991	1.3205531772376499e-05	0
992	992	8.775264305078125e-06	0
993	993	6.552077596634791e-05	0
994	994	2.2365237604933277e-05	0
995	995	0.000270295	0
996	996	8.949010077436044e-05	0
997	997	1.5149443111383222e-05	0
998	998	0.00266643	0
999	999	0.000521117	0
1000	1000	0.00588515	0
1001	1001	0.0473188	0
1002	1002	0.00271908	0
1003	1003	0.00676104	0
1004	1004	0.00137634	0
1005	1005	0.00074387	0
1006	1006	0.000167327	0
1007	1007	0.00032947	0
1008	1008	0.00247062	0
1009	1009	0.000173346	0
1010	1010	1.6301111882755832e-05	0
1011	1011	6.833226435133559e-05	0
1012	1012	0.000125401	0
1013	1013	0.000237418	0
1014	1014	0.000613409	0
1015	1015	0.00133781	0
1016	1016	7.529602981152138e-05	0
1017	1017	0.000168036	0
1018	1018	0.000706182	0
1019	1019	0.00132868	0
1020	1020	0.000643322	0
1021	1021	0.000453212	0
1022	1022	9.826241619685082e-05	0
1023	1023	1.0845296512973392e-05	0
1024	1024	1.9305100616444246e-05	0
1025	1025	6.742859893249387e-05	0
1026	1026	0.000878803	0
1027	1027	2.3231763976767643e-05	0
1028	1028	8.872304440776994e-05	0
1029	1029	0.00160808	0
1030	1030	0.00127765	0
1031	1031	0.00057435	0
1032	1032	3.656863615591603e-05	0
1033	1033	0.0296101	0
1034	1034	0.000215709	0
1035	1035	0.000197258	0
1036	1036	3.844126153815159e-05	0
1037	1037	0.000432094	0
1038	1038	2.3492147011634326e-05	0
1039	1039	0.00227578	0
1040	1040	0.00673467	0
1041	1041	0.000221657	0
1042	1042	1.4235870520561541e-05	0
1043	1043	0.000127748	0
1044	1044	0.000329714	0
1045	1045	0.000148607	0
1046	1046	6.680967620019987e-05	0
1047	1047	8.805149946027049e-05	0
1048	1048	7.362540652679041e-05	0
1049	1049	0.000123035	0
1050	1050	1.6962910971017917e-05	0
1051	1051	0.000263371	0
1052	1052	5.7970090508946945e-05	0
1053	1053	0.000277057	0
1054	1054	0.000574914	0
1055	1055	0.00024171	0
1056	1056	7.9552056676055e-05	0
1057	1057	0.00130036	0
1058	1058	0.00196908	0
1059	1059	0.00309969	0
1060	1060	0.00142013	0
1061	1061	0.00150898	0
1062	1062	5.10882290956169e-05	0
1063	1063	5.01927278146071e-05	0
1064	1064	0.000274909	0
1065	1065	9.207395446704225e-06	0
1066	1066	0.00200798	0
1067	1067	2.2566544487343596e-05	0
1068	1068	4.263360270292001e-05	0
1069	1069	0.000107161	0
1070	1070	7.003101601022985e-05	0
1071	1071	0.000154851	0
1072	1072	4.5073707755566265e-05	0
1073	1073	0.000137088	0
1074	1074	5.923961322803576e-05	0
1075	1075	0.000190306	0
1076	1076	0.000426182	0
1077	1077	8.222222838904529e-06	0
1078	1078	8.994428893533274e-05	0
1079	1079	0.000361731	0
1080	1080	0.000859211	0
1081	1081	0.00232073	0
1082	1082	0.00370325	0
1083	1083	0.00172546	0
1084	1084	3.723606405961284e-05	0
1085	1085	0.00123824	0
1086	1086	0.000130986	0
1087	1087	7.235884453892442e-05	0
1088	1088	4.5405530922214744e-05	0
1089	1089	0.000172271	0
1090	1090	2.997870512523154e-05	0
1091	1091	0.00016015	0
1092	1092	0.000230501	0
1093	1093	0.000139299	0
1094	1094	0.000101589	0
1095	1095	0.000162765	0
1096	1096	0.000147978	0
1097	1097	0.000309309	0
1098	1098	0.00173562	0
1099	1099	0.059120499457349956	0
1100	1100	5.061228370004133e-05	0
1101	1101	0.0482521	0
1102	1102	0.000315163	0
1103	1103	7.392649033691949e-05	0
1104	1104	0.000258948	0
1105	1105	0.000133434	0
1106	1106	0.000567899	0
1107	1107	0.000119148	0
1108	1108	5.3865690484737915e-05	0
1109	1109	8.438039402799933e-05	0
1110	1110	0.000282273	0
1111	1111	3.0338135611609226e-05	0
1112	1112	0.000261862	0
1113	1113	0.33758298400545883	0
1114	1114	4.1307363565565446e-05	0
1115	1115	0.000225025	0
1116	1116	7.407748191909838e-05	0
1117	1117	1.1816635625188835e-05	0
1118	1118	0.000573786	0
1119	1119	0.000149052	0
1120	1120	0.000169929	0
1121	1121	0.000140137	0
1122	1122	2.7779696955658113e-05	0
1123	1123	7.947118617278908e-05	0
1124	1124	1.1553206777334187e-05	0
1125	1125	5.1407856733414535e-05	0
1126	1126	1.3109093875675208e-05	0
1127	1127	0.000147904	0
1128	1128	5.602699001629247e-05	0
1129	1129	1.7241867812027455e-05	0
1130	1130	4.3311433137195794e-05	0
1131	1131	0.00190095	0
1132	1132	1.6687741410593805e-05	0
1133	1133	0.000392744	0
1134	1134	0.000317739	0
1135	1135	0.000330773	0
1136	1136	9.698117332186062e-05	0
1137	1137	2.391408975464068e-05	0
1138	1138	3.9977134436037396e-05	0
1139	1139	0.00266643	0
1140	1140	0.000222372	0
1141	1141	0.00013444	0
1142	1142	5.10882290956169e-05	0
1143	1143	3.154181846342309e-05	0
1144	1144	6.386088497541312e-05	0
1145	1145	8.711955434734764e-05	0
1146	1146	3.587391356515048e-05	0
1147	1147	0.45783159797256756	0
1148	1148	0.00180313	0
1149	1149	4.1481953917196927e-05	0
1150	1150	0.000323752	0
1151	1151	0.00274044	0
1152	1152	0.000181869	0
1153	1153	6.041087650122351e-05	0
1154	1154	0.00899307	0
1155	1155	0.000125527	0
1156	1156	0.000101743	0
1157	1157	5.755266880537295e-05	0
1158	1158	8.698720509353855e-05	0
1159	1159	0.000201338	0
1160	1160	6.505191120089059e-05	0
1161	1161	0.000246359	0
1162	1162	0.0804943	0
1163	1163	0.00139533	0
1164	1164	0.00156462	0
1165	1165	0.00168707	0
1166	1166	0.00139669	0
1167	1167	3.164404648830172e-05	0
1168	1168	8.890295094217568e-05	0
1169	1169	0.00205166	0
1170	1170	0.000921136	0
1171	1171	0.000170692	0
1172	1172	0.000102463	0
1173	1173	2.7779696955658113e-05	0
1174	1174	0.000403723	0
1175	1175	0.0327758	0
1176	1176	7.453220540996872e-05	0
1177	1177	4.0530070263777774e-05	0
1178	1178	0.000169845	0
1179	1179	0.000409124	0
1180	1180	4.7792912403861535e-05	0
1181	1181	0.00010118	0
1182	1182	5.562280452289115e-05	0
1183	1183	6.81924875736343e-05	0
1184	1184	0.000186932	0
1185	1185	0.00972409	0
1186	1186	2.2820400780093217e-05	0
1187	1187	0.00508278	0
1188	1188	0.00298665	0
1189	1189	0.000163212	0
1190	1190	2.5782740847713093e-05	0
1191	1191	4.6027828374186084e-05	0
1192	1192	1.6532183107497914e-05	0
1193	1193	8.6578991492475e-06	0
1194	1194	1.988645175517329e-05	0
1195	1195	4.344819350936485e-05	0
1196	1196	0.000210558	0
1197	1197	9.332795219082362e-05	0
1198	1198	0.000227365	0
1199	1199	0.000639858	0
1200	1200	9.122789582715273e-05	0
1201	1201	6.5360093199958585e-06	0
1202	1202	7.418822568648597e-06	0
1203	1203	0.00221431	0
1204	1204	0.000166911	0
1205	1205	2.4450872894923797e-05	0
1206	1206	6.710465482266225e-06	0
1207	1207	0.000138673	0
1208	1208	0.000883987	0
1209	1209	8.480957014858818e-05	0
1210	1210	0.000384421	0
1211	1211	1.0040190324775663e-05	0
1212	1212	0.00192339	0
1213	1213	2.196730904738039e-05	0
1214	1214	0.00023672	0
1215	1215	0.00104627	0
1216	1216	0.000600006	0
1217	1217	3.0701446169088006e-05	0
1218	1218	7.759125360882243e-06	0
1219	1219	0.000183458	0
1220	1220	0.000112067	0
1221	1221	6.680967620019987e-05	0
1222	1222	0.000155238	0
1223	1223	0.10295468480957821	0
1224	1224	0.00122497	0
1225	1225	2.5220199060282048e-05	0
1226	1226	0.000213462	0
1227	1227	5.8995782593616884e-05	0
1228	1228	6.160408116249947e-05	0
1229	1229	2.2600613310319626e-06	0
1230	1230	0.00200798	0
1231	1231	0.00714127	0
1232	1232	3.7954940735378556e-05	0
1233	1233	0.000831858	0
1234	1234	0.00129275	0
1235	1235	0.013930548454664744	0
1236	1236	8.177295098767115e-06	0
1237	1237	0.014887256929389074	0
1238	1238	3.296522354614029e-05	0
1239	1239	5.448146162285609e-06	0
1240	1240	0.0172027	0
1241	1241	0.19461495488950808	0
1242	1242	1.4407971231280475e-05	0
1243	1243	0.000196378	0
1244	1244	2.550009522681937e-05	0
1245	1245	3.8035601389324425e-05	0
1246	1246	5.045457265698207e-05	0
1247	1247	0.000806954	0
1248	1248	7.700291705731967e-05	0
1249	1249	0.000214989	0
1250	1250	2.8392722493795163e-05	0
1251	1251	1.4373416043247741e-05	0
1252	1252	1.4201647950838795e-05	0
1253	1253	7.150048416073228e-06	0
1254	1254	1.500585621235419e-05	0
1255	1255	4.74944038874287e-05	0
1256	1256	0.000441984	0
1257	1257	6.687817986904755e-05	0
1258	1258	0.000161151	0
1259	1259	0.000180338	0
1260	1260	3.137209604499791e-05	0
1261	1261	3.3030444286543827e-06	0
1262	1262	8.110373679517051e-05	0
1263	1263	2.965528164157011e-05	0
1264	1264	9.323362706278663e-05	0
1265	1265	2.2165495313371663e-05	0
1266	1266	1.288625459721879e-05	0
1267	1267	0.000301843	0
1268	1268	6.701538135305259e-05	0
1269	1269	4.727614389229754e-06	0
1270	1270	0.000778963	0
1271	1271	0.000146544	0
1272	1272	0.000217589	0
1273	1273	4.4045481776045533e-05	0
1274	1274	0.000232781	0
1275	1275	0.000841703	0
1276	1276	5.0559664339928685e-05	0
1277	1277	2.057583532242226e-05	0
1278	1278	3.463154420603731e-05	0
1279	1279	8.403854377547372e-05	0
1280	1280	1.555014253648843e-05	0
1281	1281	3.966368279220761e-06	0
1282	1282	0.000152019	0
1283	1283	0.000232435	0
1284	1284	0.000136745	0
1285	1285	0.000748261	0
1286	1286	5.997683101988198e-05	0
1287	1287	0.000274468	0
1288	1288	2.8084712228558487e-05	0
1289	1289	3.62583560919116e-05	0
1290	1290	1.9216965329575163e-05	0
1291	1291	5.2595969336700216e-05	0
1292	1292	5.832307462406959e-06	0
1293	1293	2.3476450139740924e-06	0
1294	1294	0.000119268	0
1295	1295	5.755266880537295e-05	0
1296	1296	7.16967770719401e-05	0
1297	1297	0.0043301	0
1298	1298	0.000399374	0
1299	1299	0.00108065	0
1300	1300	9.781706454806239e-05	0
1301	1301	0.048441	0
1302	1302	2.923952588463886e-05	0
1303	1303	8.226563108136914e-05	0
1304	1304	0.000149201	0
1305	1305	1.1640501810395288e-05	0
1306	1306	6.465257222749964e-05	0
1307	1307	0.000146142	0
1308	1308	1.551335894853339e-05	0
1309	1309	0.000590363	0
1310	1310	0.000938449	0
1311	1311	0.00746953	0
1312	1312	0.000114745	0
1313	1313	0.00026686	0
1314	1314	3.0701446169088006e-05	0
1315	1315	0.000332244	0
1316	1316	0.00180313	0
1317	1317	6.53194419605561e-05	0
1318	1318	0.000157616	0
1319	1319	6.777480748416285e-05	0
1320	1320	2.0251610985233344e-05	0
1321	1321	1.2949611818558544e-05	0
1322	1322	0.00200406	0
1323	1323	0.000420764	0
1324	1324	0.00184958	0
1325	1325	3.0873481640936694e-06	0
1326	1326	3.1879607774719385e-06	0
1327	1327	0.00546394	0
1328	1328	8.085681409526048e-05	0
1329	1329	1.7688007466425814e-05	0
1330	1330	0.000509971	0
1331	1331	6.538648667698827e-05	0
1332	1332	6.458624271181127e-05	0
1333	1333	9.966052087481284e-05	0
1334	1334	0.000128389	0
1335	1335	0.000173648	0
1336	1336	6.320818649541794e-05	0
1337	1337	2.396729726386798e-05	0
1338	1338	2.7477649551712545e-05	0
1339	1339	2.2465692617189556e-05	0
1340	1340	3.310716448417611e-05	0
1341	1341	2.0622518944625292e-05	0
1342	1342	3.459669679925755e-06	0
1343	1343	4.5405530922214744e-05	0
1344	1344	7.235884453892442e-05	0
1345	1345	0.000514249	0
1346	1346	9.318650375629402e-05	0
1347	1347	1.0250295175617188e-05	0
1348	1348	4.814338931925098e-05	0
1349	1349	3.537970842363891e-05	0
1350	1350	2.2922640225343008e-05	0
1351	1351	2.133378822565307e-05	0
1352	1352	1.169898353253285e-05	0
1353	1353	0.000116604	0
1354	1354	3.393962574465507e-06	0
1355	1355	9.361145576710062e-05	0
1356	1356	1.2573152416746467e-05	0
1357	1357	1.1640501810395288e-05	0
1358	1358	0.00188613	0
1359	1359	0.000627418	0
1360	1360	7.67305145100726e-06	0
1361	1361	0.00846453	0
1362	1362	3.3321123710283616e-05	0
1363	1363	0.000253014	0
1364	1364	0.000148607	0
1365	1365	1.0410040472289056e-05	0
1366	1366	2.0297656494197894e-05	0
1367	1367	0.00621614	0
1368	1368	2.6298509077518236e-05	0
1369	1369	7.003101601022985e-05	0
1370	1370	8.641589388860419e-05	0
1371	1371	9.654986915786103e-06	0
1372	1372	4.06641758279164e-06	0
1373	1373	1.4934481747706556e-05	0
1374	1374	1.0066275880047998e-05	0
1375	1375	0.00104832	0
1376	1376	1.1466420521808197e-05	0
1377	1377	0.00339139	0
1378	1378	0.000132968	0
1379	1379	0.00098654	0
1380	1380	0.000765333	0
1381	1381	0.00121422	0
1382	1382	0.00244658	0
1383	1383	6.053544419963451e-05	0
1384	1384	5.939975295577652e-06	0
1385	1385	0.000329308	0
1386	1386	0.000158167	0
1387	1387	0.000101794	0
1388	1388	7.109301959326207e-06	0
1389	1389	3.1500470010361366e-06	0
1390	1390	5.778945778169016e-06	0
1391	1391	3.364442014231591e-05	0
1392	1392	0.000393131	0
1393	1393	1.2728938270737693e-05	0
1394	1394	4.502649594119716e-05	0
1395	1395	0.000154697	0
1396	1396	0.000142966	0
1397	1397	0.000356774	0
1398	1398	0.000531983	0
1399	1399	1.3205531772376499e-05	0
1400	1400	4.285471864736861e-06	0
1401	1401	3.779410051062188e-05	0
1402	1402	1.5809653340507882e-05	0
1403	1403	5.0036230185983427e-05	0
1404	1404	0.000551407	0
1405	1405	0.000201613	0
1406	1406	0.000392744	0
1407	1407	9.707915725130749e-05	0
1408	1408	0.5720113981551382	0
1409	1409	0.28987969396354585	0
1410	1410	2.6941330364007735e-05	0
1411	1411	0.000355108	0
1412	1412	8.234924247371309e-05	0
1413	1413	6.047313179950112e-05	0
1414	1414	1.2697659301681043e-05	0
1415	1415	6.848289376499411e-06	0
1416	1416	4.267848190648e-05	0
1417	1417	0.00129655	0
1418	1418	0.012055441140267168	0
1419	1419	6.680967620019987e-05	0
1420	1420	0.000152171	0
1421	1421	0.000204054	0
1422	1422	0.000415006	0
1423	1423	1.5330513096100733e-05	0
1424	1424	0.000226542	0
1425	1425	5.9668603767593286e-05	0
1426	1426	0.000120229	0
1427	1427	0.000105448	0
1428	1428	0.00100213	0
1429	1429	0.00017683	0
1430	1430	7.780751261217198e-06	0
1431	1431	1.826986252903222e-05	0
1432	1432	5.1407856733414535e-05	0
1433	1433	0.000108299	0
1434	1434	2.4723220196125375e-05	0
1435	1435	1.4270154474779265e-05	0
1436	1436	1.4477285746480406e-05	0
1437	1437	0.000175865	0
1438	1438	2.0205649701506086e-05	0
1439	1439	0.000140487	0
1440	1440	1.363002696833677e-05	0
1441	1441	1.5440005904582553e-05	0
1442	1442	7.524027027760405e-06	0
1443	1443	7.293925107020402e-06	0
1444	1444	0.000117722	0
1445	1445	0.000588626	0
1446	1446	3.205597499334849e-05	0
1447	1447	0.00144962	0
1448	1448	0.000215549	0
1449	1449	0.000209477	0
1450	1450	6.0286558623431616e-05	0
1451	1451	2.2820400780093217e-05	0
1452	1452	0.000795952	0
1453	1453	0.000742412	0
1454	1454	9.950980623663453e-05	0
1455	1455	0.000109065	0
1456	1456	6.084790269943742e-05	0
1457	1457	2.7178530045422727e-05	0
1458	1458	0.00010513	0
1459	1459	0.000223989	0
1460	1460	1.5294157772064147e-05	0
1461	1461	0.000144943	0
1462	1462	9.413338100450658e-05	0
1463	1463	0.000129487	0
1464	1464	9.890916038083325e-05	0
1465	1465	0.000189833	0
1466	1466	0.00010781	0
1467	1467	1.4581763584477256e-05	0
1468	1468	2.4929209858974586e-06	0
1469	1469	3.137209604499791e-05	0
1470	1470	0	0
1471	1471	3.8319147791993274e-05	0
1472	1472	0.000161111	0
1473	1473	0.000185798	0
1474	1474	5.9545734849392105e-05	0
1475	1475	3.481722088297087e-05	0
1476	1476	2.4288735030494236e-05	0
1477	1477	3.951470933236706e-05	0
1478	1478	6.166749562844965e-05	0
1479	1479	0.000327203	0
1480	1480	0.000190589	0
1481	1481	7.544968947791217e-05	0
1482	1482	3.0867883803258735e-05	0
1483	1483	0.000565672	0
1484	1484	0.00356126	0
1485	1485	5.743392264115998e-05	0
1486	1486	7.293925107020402e-06	0
1487	1487	0.00036093	0
1488	1488	0.000255877	0
1489	1489	0.000168413	0
1490	1490	6.154072094331229e-05	0
1491	1491	0.000176654	0
1492	1492	1.2024751047374556e-05	0
1493	1493	6.552077596634791e-05	0
1494	1494	8.310534242172342e-05	0
1495	1495	5.4822679044064906e-05	0
1496	1496	0.000544677	0
1497	1497	0.000203953	0
1498	1498	0.00113267	0
1499	1499	0.000214989	0
1500	1500	0.000131118	0
1501	1501	0.000138951	0
1502	1502	0.000229998	0
1503	1503	9.10434482676651e-05	0
1504	1504	3.976632865991602e-05	0
1505	1505	0.000597361	0
1506	1506	8.742914490644338e-05	0
1507	1507	0.000405715	0
1508	1508	0.000114457	0
1509	1509	0.000113941	0
1510	1510	0.000560418	0
1511	1511	0.000476056	0
1512	1512	1.8312037959720443e-05	0
1513	1513	8.619712240359978e-05	0
1514	1514	1.0092408544351363e-05	0
1515	1515	0.0018173	0
1516	1516	0.000187025	0
1517	1517	6.995943883399417e-05	0
1518	1518	5.881353773821644e-05	0
1519	1519	0.00015051	0
1520	1520	6.48519490671842e-05	0
1521	1521	3.98926850739597e-05	0
1522	1522	2.9207764404900763e-05	0
1523	1523	1.4133408378074157e-05	0
1524	1524	7.794951593398524e-05	0
1525	1525	4.39530981111055e-05	0
1526	1526	0.00334529	0
1527	1527	7.560364892904588e-05	0
1528	1528	0.000547628	0
1529	1529	5.9607135047379225e-05	0
1530	1530	0.000244477	0
1531	1531	0.000369385	0
1532	1532	5.603310462576536e-06	0
1533	1533	2.6647427112244553e-05	0
1534	1534	0.000152818	0
1535	1535	0.000264202	0
1536	1536	5.791028202519005e-05	0
1537	1537	8.76065246837303e-05	0
1538	1538	4.573963673554853e-05	0
1539	1539	2.1094382985058098e-05	0
1540	1540	0.000439816	0
1541	1541	0.000322636	0
1542	1542	4.0530070263777774e-05	0
1543	1543	1.4722025727952777e-05	0
1544	1544	1.4512043646101205e-05	0
1545	1545	4.367702491381347e-05	0
1546	1546	0.000342051	0
1547	1547	0.00446765	0
1548	1548	0.000287621	0
1549	1549	6.432157846530655e-05	0
1550	1550	0.000480052	0
1551	1551	0.000297626	0
1552	1552	7.347531429884025e-05	0
1553	1553	8.218211961727284e-05	0
1554	1554	4.7099110580520636e-05	0
1555	1555	8.085681409526048e-05	0
1556	1556	1.1787136806486511e-05	0
1557	1557	4.03591901052264e-05	0
1558	1558	0.00100017	0
1559	1559	0.00122018	0
1560	1560	9.859025265468252e-06	0
1561	1561	7.99575954834386e-05	0
1562	1562	1.3465482260685556e-05	0
1563	1563	8.244752376107399e-06	0
1564	1564	1.4133408378074157e-05	0
1565	1565	5.380988626861845e-05	0
1566	1566	0.000139577	0
1567	1567	0.000111057	0
1568	1568	0.00012884	0
1569	1569	9.16442254577347e-05	0
1570	1570	1.5997200103218642e-05	0
1571	1571	5.55652901061907e-05	0
1572	1572	6.667287014654618e-05	0
1573	1573	0.000321603	0
1574	1574	0.000247199	0
1575	1575	7.118584394177419e-05	0
1576	1576	3.160993669474417e-05	0
1577	1577	4.46035924594671e-05	0
1578	1578	0.000277468	0
1579	1579	3.807598810437995e-05	0
1580	1580	0.0046186	0
1581	1581	0.00138444	0
1582	1582	0.000215482	0
1583	1583	1.7282030402299e-05	0
1584	1584	3.2333290156004e-05	0
1585	1585	1.0171120597468318e-05	0
1586	1586	0.000352232	0
1587	1587	8.302100298071813e-05	0
1588	1588	8.012038573657059e-05	0
1589	1589	0.0019423	0
1590	1590	0.0019461	0
1591	1591	7.453220540996872e-05	0
1592	1592	3.271814809876601e-05	0
1593	1593	6.491853839631644e-05	0
1594	1594	7.16967770719401e-05	0
1595	1595	2.8084712228558487e-05	0
1596	1596	2.172174251654543e-05	0
1597	1597	7.314639518982272e-06	0
1598	1598	0.000183823	0
1599	1599	2.606816304634472e-05	0
1600	1600	1.4792567933052244e-05	0
1601	1601	3.429960683567724e-05	0
1602	1602	0.000111169	0
1603	1603	7.29522555895968e-05	0
1604	1604	0.000111786	0
1605	1605	0.000105554	0
1606	1606	3.688133876615245e-05	0
1607	1607	0.000104496	0
1608	1608	0.000270162	0
1609	1609	5.684369073630883e-05	0
1610	1610	0.00285531	0
1611	1611	0.0444517	0
1612	1612	0.000311222	0
1613	1613	0.000107647	0
1614	1614	0.000331835	0
1615	1615	0.000110667	0
1616	1616	0.00175956	0
1617	1617	0.000199349	0
1618	1618	0.00047629	0
1619	1619	0.000429762	0
1620	1620	0.000108955	0
1621	1621	0.000373502	0
1622	1622	5.6142978160870667e-05	0
1623	1623	2.7119057035068612e-05	0
1624	1624	2.9881345033559203e-05	0
1625	1625	0.000161352	0
1626	1626	0.000144401	0
1627	1627	3.184940903001969e-05	0
1628	1628	3.881693364812692e-06	0
1629	1629	2.1142075882562256e-05	0
1630	1630	2.3755086782094113e-05	0
1631	1631	2.975197792416886e-05	0
1632	1632	0.000209737	0
1633	1633	5.3531706012847685e-05	0
1634	1634	7.20638791926435e-05	0
1635	1635	0.000202089	0
1636	1636	2.2016710717919135e-05	0
1637	1637	0.000383475	0
1638	1638	0.000223311	0
1639	1639	0.000226052	0
1640	1640	0.000418699	0
1641	1641	4.656059297136782e-05	0
1642	1642	0.000132636	0
1643	1643	0.000137225	0
1644	1644	0.000142609	0
1645	1645	9.731127957846007e-06	0
1646	1646	5.9607135047379225e-05	0
1647	1647	0.000202516	0
1648	1648	0.000128646	0
1649	1649	4.739529076878354e-05	0
1650	1650	1.997720658967685e-05	0
1651	1651	1.4651756184214722e-05	0
1652	1652	0.000102257	0
1653	1653	0.000143646	0
1654	1654	8.597888482094703e-05	0
1655	1655	6.55880134015434e-05	0
1656	1656	1.043684693849077e-05	0
1657	1657	1.8396630076437617e-05	0
1658	1658	4.413804531183132e-05	0
1659	1659	3.212509964487791e-05	0
1660	1660	8.14340710309292e-05	0
1661	1661	2.723812011458122e-05	0
1662	1662	0.00376162	0
1663	1663	0.0001089	0
1664	1664	0.0021842	0
1665	1665	4.4979321243034314e-05	0
1666	1666	0.000442637	0
1667	1667	0.000669737	0
1668	1668	2.4396718922436734e-05	0
1669	1669	0.000360485	0
1670	1670	0.0446257	0
1671	1671	0.0619579	0
1672	1672	9.36587874953669e-05	0
1673	1673	9.766905653784865e-05	0
1674	1674	9.332795219082362e-05	0
1675	1675	0.000211224	0
1676	1676	0.000287834	0
1677	1677	0.000108408	0
1678	1678	0.000974053	0
1679	1679	1.6148562847460197e-05	0
1680	1680	0.000184303	0
1681	1681	6.840225124088747e-05	0
1682	1682	2.3439868835110045e-05	0
1683	1683	1.7606177651982596e-05	0
1684	1684	0.20157866895802368	0
1685	1685	0.000201863	0
1686	1686	1.2573152416746467e-05	0
1687	1687	3.448365896481351e-05	0
1688	1688	2.0390021601034796e-05	0
1689	1689	2.0114005505598565e-05	0
1690	1690	3.157585973475369e-05	0
1691	1691	6.48519490671842e-05	0
1692	1692	0.000193186	0
1693	1693	0.000119808	0
1694	1694	6.147743495653763e-05	0
1695	1695	0.000362802	0
1696	1696	0.000184922	0
1697	1697	0.000104076	0
1698	1698	1.6224691041602548e-05	0
1699	1699	6.294889838863607e-05	0
1700	1700	3.202146834189318e-05	0
1701	1701	1.1040039537060384e-05	0
1702	1702	2.057583532242226e-05	0
1703	1703	0.000207474	0
1704	1704	5.5335787754936516e-05	0
1705	1705	0.12178567200073535	0
1706	1706	0.000123654	0
1707	1707	0.00779763	0
1708	1708	1.9482410443957837e-05	0
1709	1709	8.518566338474998e-06	0
1710	1710	2.2165495313371663e-05	0
1711	1711	0.000486227	0
1712	1712	0.00142152	0
1713	1713	2.705969965597247e-05	0
1714	1714	6.667287014654618e-05	0
1715	1715	6.067193947643805e-06	0
1716	1716	6.690929509853271e-06	0
1717	1717	2.878697269255255e-06	0
1718	1718	0.000126728	0
1719	1719	6.20492900566484e-05	0
1720	1720	5.6961280587942006e-05	0
1721	1721	3.1780823991027514e-05	0
1722	1722	0.000307862	0
1723	1723	0.000492724	0
1724	1724	0.000204662	0
1725	1725	3.8035601389324425e-05	0
1726	1726	0.5087571742877703	0
1727	1727	0.000285322	0
1728	1728	0.000337362	0
1729	1729	5.863182535762126e-05	0
1730	1730	2.61831105096011e-05	0
1731	1731	1.521021133458135e-06	0
1732	1732	0.00578255	0
1733	1733	6.651970912211109e-06	0
1734	1734	1.1582248781190171e-05	0
1735	1735	1.1640501810395288e-05	0
1736	1736	2.4943019514534047e-05	0
1737	1737	0.000142894	0
1738	1738	3.174657715301606e-05	0
1739	1739	0.000839231	0
1740	1740	0.00265083	0
1741	1741	0.000170395	0
1742	1742	0.000282552	0
1743	1743	9.330151588740208e-06	0
1744	1744	0.025326389226903293	0
1745	1745	5.425782463147426e-05	0
1746	1746	1.4031548660165388e-05	0
1747	1747	2.006831545568632e-05	0
1748	1748	0.000102257	0
1749	1749	0.000178066	0
1750	1750	1.6805212775876202e-05	0
1751	1751	0.000189245	0
1752	1752	1.882459135504448e-05	0
1753	1753	0.000365133	0
1754	1754	2.3025277956036955e-05	0
1755	1755	4.281338361324302e-05	0
1756	1756	4.087384913148278e-05	0
1757	1757	3.2577723215001486e-05	0
1758	1758	0.000200665	0
1759	1759	1.211481709074262e-05	0
1760	1760	5.0717693725833996e-05	0
1761	1761	2.1478562843282577e-05	0
1762	1762	8.065741769819032e-06	0
1763	1763	2.3807985941300137e-05	0
1764	1764	4.087384913148278e-05	0
1765	1765	9.504153320166716e-05	0
1766	1766	3.75540071926646e-05	0
1767	1767	4.4650397423113686e-05	0
1768	1768	7.109301959326207e-06	0
1769	1769	8.82253236477519e-06	0
1770	1770	2.0622518944625292e-05	0
1771	1771	1.7322272935168652e-05	0
1772	1772	6.924748290315047e-05	0
1773	1773	0.00231167	0
1774	1774	0.000122052	0
1775	1775	0.000274774	0
1776	1776	0.000113313	0
1777	1777	0.000164436	0
1778	1778	0.00275656	0
1779	1779	3.799525464556795e-05	0
1780	1780	0.000504983	0
1781	1781	2.5896573397235127e-05	0
1782	1782	5.265059011685838e-05	0
1783	1783	9.781706454806239e-05	0
1784	1784	5.431405853905856e-05	0
1785	1785	6.889409807575481e-05	0
1786	1786	0.00479333	0
1787	1787	2.6588990500573065e-05	0
1788	1788	0.000777437	0
1789	1789	0.0157858	0
1790	1790	9.375352518431195e-05	0
1791	1791	9.66878039724491e-05	0
1792	1792	0.000512735	0
1793	1793	1.2480408153587102e-05	0
1794	1794	6.010054219045608e-05	0
1795	1795	8.84623534511459e-06	0
1796	1796	0.00101497	0
1797	1797	9.408581515863156e-05	0
1798	1798	2.8703753447203265e-05	0
1799	1799	0.00046381	0
1800	1800	2.7417588392243763e-05	0
1801	1801	0.011480779483944199	0
1802	1802	0.00376898	0
1803	1803	0.000823742	0
1804	1804	5.708277948986808e-06	0
1805	1805	1.4934481747706556e-05	0
1806	1806	3.6335419757206462e-06	0
1807	1807	1.9616301447873326e-05	0
1808	1808	1.676597951830768e-05	0
1809	1809	0.00052035	0
1810	1810	4.187729718822882e-05	0
1811	1811	0.000439383	0
1812	1812	0.0012877	0
1813	1813	0.000250515	0
1814	1814	0.000235313	0
1815	1815	3.719649675618793e-05	0
1816	1816	0.012609493309288287	0
1817	1817	0.000448776	0
1818	1818	4.5120973816698376e-05	0
1819	1819	0.000250337	0
1820	1820	0.00120357	0
1821	1821	0.0006645	0
1822	1822	8.676703746816002e-05	0
1823	1823	6.927896501205911e-06	0
1824	1824	7.25261762454022e-06	0
1825	1825	1.0517583252395562e-05	0
1826	1826	5.505017569263438e-05	0
1827	1827	0.000250384	0
1828	1828	0.00042409	0
1829	1829	0.00519324	0
1830	1830	0.000111169	0
1831	1831	0.000116078	0
1832	1832	6.875322636996869e-05	0
1833	1833	2.5164546164080435e-05	0
1834	1834	0.000223255	0
1835	1835	2.5896573397235127e-05	0
1836	1836	0.868815	0
1837	1837	0.00171034	0
1838	1838	1.6148562847460197e-05	0
1839	1839	5.8934973399837224e-05	0
1840	1840	1.2760278624289317e-05	0
1841	1841	0.000581159	0
1842	1842	0.00114493	0
1843	1843	0.000963611	0
1844	1844	0.0022847	0
1845	1845	0.000752678	0
1846	1846	0.000188869	0
1847	1847	0.011302734470037282	0
1848	1848	7.26549747630635e-05	0
1849	1849	0.00456475	0
1850	1850	9.231850743993692e-06	0
1851	1851	1.0571668702655673e-05	0
1852	1852	1.3896662656412717e-05	0
1853	1853	0.000261312	0
1854	1854	0.000293613	0
1855	1855	0.0025742	0
1856	1856	0.000156793	0
1857	1857	0.000287728	0
1858	1858	0.000286947	0
1859	1859	0.000431033	0
1860	1860	0.00014783	0
1861	1861	0.000819714	0
1862	1862	0.083701	0
1863	1863	0.00182086	0
1864	1864	0.000141757	0
1865	1865	0.000302701	0
1866	1866	3.61811686583443e-05	0
1867	1867	0.000292853	0
1868	1868	0.00276736	0
1869	1869	8.676703746816002e-05	0
1870	1870	0.000577177	0
1871	1871	0.000449218	0
1872	1872	0.000153008	0
1873	1873	0.000126031	0
1874	1874	0.000102257	0
1875	1875	6.931835629901354e-05	0
1876	1876	0.000209815	0
1877	1877	1.5476648165444496e-05	0
1878	1878	1.607273586560715e-05	0
1879	1879	9.586125460985494e-05	0
1880	1880	6.715285407087266e-05	0
1881	1881	0.21457959093389617	0
1882	1882	3.7713915229625474e-05	0
1883	1883	5.319966871423998e-05	0
1884	1884	5.684369073630883e-05	0
1885	1885	0.00066908	0
1886	1886	4.335697757737577e-05	0
1887	1887	0.0035543	0
1888	1888	0.000316878	0
1889	1889	2.4943019514534047e-05	0
1890	1890	0.00785881	0
1891	1891	0.000538822	0
1892	1892	0.000110778	0
1893	1893	7.481821618597893e-06	0
1894	1894	8.020187865006464e-05	0
1895	1895	8.79623263471724e-05	0
1896	1896	9.91589938478423e-05	0
1897	1897	0.000140277	0
1898	1898	0.000113541	0
1899	1899	0.00175612	0
1900	1900	0.000622204	0
1901	1901	0.000169001	0
1902	1902	0.25883308663357874	0
1903	1903	0.000585168	0
1904	1904	0.000899722	0
1905	1905	4.1046744985543625e-05	0
1906	1906	9.313939472526534e-05	0
1907	1907	1.899812817743659e-05	0
1908	1908	0.00125902	0
1909	1909	0.000324551	0
1910	1910	0.000198757	0
1911	1911	5.15683700500468e-05	0
1912	1912	0.000165834	0
1913	1913	0.000189857	0
1914	1914	0.000187467	0
1915	1915	1.7121849703976716e-05	0
1916	1916	0.00010513	0
1917	1917	0.0529949	0
1918	1918	7.545191259591281e-06	0
1919	1919	0.000115962	0
1920	1920	8.893780634321524e-06	0
1921	1921	8.44951049468181e-06	0
1922	1922	0.1717466752026155	0
1923	1923	4.211739949972837e-06	0
1924	1924	4.037692636989942e-06	0
1925	1925	2.705969965597247e-05	0
1926	1926	0.000108136	0
1927	1927	4.972462107628543e-05	0
1928	1928	5.178943317527879e-06	0
1929	1929	0.000186886	0
1930	1930	4.743312260405626e-06	0
1931	1931	4.2409849080997725e-05	0
1932	1932	3.767387826343668e-05	0
1933	1933	6.574513101356635e-06	0
1934	1934	5.41455124188627e-05	0
1935	1935	0.000107269	0
1936	1936	0.000297773	0
1937	1937	0.000163863	0
1938	1938	3.5797475593440454e-05	0
1939	1939	0.000692459	0
1940	1940	0.00196908	0
1941	1941	0.000110001	0
1942	1942	2.3439868835110045e-05	0
1943	1943	2.572687424781618e-06	0
1944	1944	4.420018683466124e-06	0
1945	1945	2.7779696955658113e-05	0
1946	1946	9.55415788637438e-06	0
1947	1947	0.000521886	0
1948	1948	2.7962350089327473e-05	0
1949	1949	2.4668535176379444e-05	0
1950	1950	2.6298509077518236e-05	0
1951	1951	1.3796183375867721e-05	0
1952	1952	5.2541407085944236e-05	0
1953	1953	3.656863615591603e-05	0
1954	1954	8.823009122444663e-05	0
1955	1955	1.8481556239011172e-05	0
1956	1956	0.6065293843288253	0
1957	1957	0.00341134	0
1958	1958	0.000329714	0
1959	1959	0.0412718	0
1960	1960	0.00236195	0
1961	1961	3.934778204978292e-05	0
1962	1962	0.00234354	0
1963	1963	0.000102825	0
1964	1964	7.692452905723434e-05	0
1965	1965	0.00012515	0
1966	1966	2.227568662030446e-06	0
1967	1967	3.530423404574539e-05	0
1968	1968	0.000145778	0
1969	1969	0.000773634	0
1970	1970	1.3109093875675208e-05	0
1971	1971	0.00011678	0
1972	1972	8.602249065312285e-05	0
1973	1973	0.000168539	0
1974	1974	9.243562434544948e-05	0
1975	1975	1.856681073725553e-05	0
1976	1976	2.8454683717515437e-05	0
1977	1977	1.0303335661916301e-05	0
1978	1978	1.4442593513993769e-05	0
1979	1979	2.3231763976767643e-05	0
1980	1980	1.5257873825347296e-05	0
1981	1981	4.170116365894455e-05	0
1982	1982	3.400699694094775e-05	0
1983	1983	3.418961153086445e-05	0
1984	1984	2.946273989402391e-05	0
1985	1985	0.000113884	0
1986	1986	4.869900036893523e-05	0
1987	1987	0.000128325	0
1988	1988	0.000418287	0
1989	1989	0.000559868	0
1990	1990	0.000319705	0
1991	1991	0.000707569	0
1992	1992	0.000385653	0
1993	1993	0.000209542	0
1994	1994	0.000101027	0
1995	1995	2.7719047647074667e-05	0
1996	1996	2.118986585322126e-05	0
1997	1997	2.172174251654543e-05	0
1998	1998	0.000112405	0
[truncated: 153 more rows]

## Sheet: Fig. 4b_2
	tile	attention
0	0	0.00629229
1	1	0.011990363879919882
2	2	0.6480386319563388
3	3	0.0154368
4	4	0.00842786
5	5	0.012692616831535943
6	6	0.011228967201084187
7	7	0.00882847
8	8	0.011285834220475695
9	9	0.00583863
10	10	0.0057781
11	11	0.00621445
12	12	0.0446951
13	13	0.00559419
14	14	0.00816493
15	15	0.0096999
16	16	0.00854051
17	17	0.013170635301417806
18	18	0.026789353032736343
19	19	0.020925248231042044
20	20	0.00914432
21	21	0.00388691
22	22	0.014503374604372073
23	23	0.00864577
24	24	0.0073577
25	25	0.0930256
26	26	0.024869878921217625
27	27	0.00991397
28	28	0.0121119
29	29	0.00865902
30	30	0.00249849
31	31	0.00350804
32	32	0.00283226
33	33	0.00804878
34	34	0.0052647
35	35	0.013995923630737627
36	36	0.014863990219550174
37	37	0.00849701
38	38	0.016846483305655562
39	39	0.010541051174246375
40	40	0.0124302
41	41	0.011748
42	42	0.00312135
43	43	0.00237163
44	44	0.027163487299306347
45	45	0.011285834220475695
46	46	0.015315556399952674
47	47	0.011742030576241916
48	48	0.0126162
49	49	0.025551084808191446
50	50	0.027386366934941838
51	51	0.010610654343157597
52	52	0.00793014
53	53	0.00840636
54	54	0.00663349
55	55	0.00204246
56	56	0.00616306
57	57	0.00934661
58	58	0.023391698603619268
59	59	0.0221151
60	60	0.0079872
61	61	0.011032098672920116
62	62	0.00969005
63	63	0.0133305
64	64	0.010194418494904342
65	65	0.00684581
66	66	0.013035580694957229
67	67	0.00733126
68	68	0.00493773
69	69	0.00980886
70	70	0.027816883069742594
71	71	0.00795047
72	72	0.00815241
73	73	0.010926630089627045
74	74	0.010959829780964303
75	75	0.0181568
76	76	0.00717085
77	77	0.010256614724665391
78	78	0.00547846
79	79	0.0195832
80	80	0.027975712318799893
81	81	0.0057962
82	82	0.0025612
83	83	0.010450695310444838
84	84	0.00344387
85	85	0.0126958
86	86	0.010319176121966797
87	87	0.00432098
88	88	0.019971542401617564
89	89	0.00895536
90	90	0.00747969
91	91	0.0096999
92	92	0.017533077276949312
93	93	0.00784526
94	94	0.00975919
95	95	0.0329188
96	96	0.018870371486039594
97	97	0.017833099673344534
98	98	0.013140873401639027
99	99	0.016304
100	100	0.020190183858065307
101	101	0.018096916825973412
102	102	0.00907475
103	103	0.00714874
104	104	0.027352481622916567
105	105	0.0246611
106	106	0.00555343
107	107	0.010740318629578614
108	108	0.00281344
109	109	0.00833791
110	110	0.10190675003712073
111	111	0.010899035347414288
112	112	0.00667476
113	113	0.0059801
114	114	0.020916144380689044
115	115	0.014623843375935055
116	116	0.011132924411771534
117	117	0.00779716
118	118	0.00666098
119	119	0.010605284144594749
120	120	0.00896906
121	121	0.00920035
122	122	0.010158307151362662
123	123	0.00747969
124	124	0.00559419
125	125	0.00531462
126	126	0.00185971
127	127	0.0185821
128	128	0.015687986302921068
129	129	0.00252113
130	130	0.00268473
131	131	0.10280980191201888
132	132	0.0680881
133	133	0.00326477
134	134	0.00953378
135	135	0.00139678
136	136	0.024460065550235336
137	137	0.00200944
138	138	0.019144381284483637
139	139	0.010178927193554645
140	140	0.010642927701326162
141	141	0.0084451
142	142	0.016101425265911157
143	143	0.028093683791530776
144	144	0.023760297973613325
145	145	0.010729454522633124
146	146	0.00500052
147	147	0.00982381
148	148	0.013960845189667238
149	149	0.0172681
150	150	0.0363177
151	151	0.026289708446826827
152	152	0.028373199422195513
153	153	0.011426341747125607
154	154	0.00765451
155	155	0.022547765117784887
156	156	0.015875514739690722
157	157	0.029871513140345335
158	158	0.00939426
159	159	0.044409783847946784
160	160	0.011380277725009567
161	161	0.14205139887161136
162	162	0.0231635
163	163	0.019468950391989467
164	164	0.00555924
165	165	0.00918163
166	166	0.00758802
167	167	0.00863255
168	168	0.012336647041759005
169	169	0.00361608
170	170	0.0105144
171	171	0.00687413
172	172	0.00936088
173	173	0.0075608
174	174	0.010659099406684724
175	175	0.011331529348851985
176	176	0.0159232
177	177	0.00567064
178	178	0.00615666
179	179	0.00758412
180	180	0.00545559
181	181	0.000845468
182	182	0.00179905
183	183	0.00166245
184	184	0.10463988748109807
185	185	0.0095629
186	186	0.00341404
187	187	0.000828701
188	188	0.000417325
189	189	0.0748184
190	190	0.10463988748109807
191	191	0.00812742
192	192	0.00345137
193	193	0.0363177
194	194	0.019320429300928466
195	195	0.012830674754705965
196	196	0.019679746708238615
197	197	0.015250510372897102
198	198	0.039650856371416056
199	199	0.00920035
200	200	0.00560004
201	201	0.00606147
202	202	0.011048841977265312
203	203	0.0167343
204	204	0.00564702
205	205	0.012549680568122733
206	206	0.00966547
207	207	0.0201275
208	208	0.016939307403933946
209	209	0.013883977422422592
210	210	0.0097691
211	211	0.0378173
212	212	0.0165793
213	213	0.00913967
214	214	0.014815655451525033
215	215	0.033725343803751924
216	216	0.010387367061308687
217	217	0.015254329727273261
218	218	0.021880091296520774
219	219	0.00946618
220	220	0.044256915772675806
221	221	0.00749123
222	222	0.023863697771004305
223	223	0.00893258
224	224	0.0160934
225	225	0.00659928
226	226	0.012635253482385504
227	227	0.0186075
228	228	0.017306984912198578
229	229	0.00519338
230	230	0.014094597116820588
231	231	0.018087327079219773
232	232	0.00969005
233	233	0.00789366
234	234	0.016808650457995067
235	235	0.010392629945329064
236	236	0.010578474885213697
237	237	0.00177778
238	238	0.0540991
239	239	0.0803756
240	240	0.10639809466391766
241	241	0.0037513
242	242	0.00769783
243	243	0.000779755
244	244	0.029760900166172537
245	245	0.019571025152876877
246	246	0.00490661
247	247	0.0106699
248	248	0.00914432
249	249	0.014979871294422497
250	250	0.014743440962080336
251	251	0.013488811741247797
252	252	0.0080818
253	253	0.00685996
254	254	0.0127278
255	255	0.00914898
256	256	0.0080282
257	257	0.00356169
258	258	0.00950475
259	259	0.00604889
260	260	0.00469379
261	261	0.00741465
262	262	0.010866013768407937
263	263	0.00375535
264	264	0.020453111939519403
265	265	0.00751821
266	266	0.00803643
267	267	0.00465916
268	268	0.012940866668347543
269	269	0.00948545
270	270	0.0326273
271	271	0.00932287
272	272	0.010767522120855274
273	273	0.010767522120855274
274	274	0.019438066906193884
275	275	0.00930392
276	276	0.010525050874059819
277	277	0.00656524
278	278	0.00754529
279	279	0.011825244061050072
280	280	0.00365538
281	281	0.0245147
282	282	0.029177741018544045
283	283	0.013414471082430384
284	284	0.00993916
285	285	0.019881641879381653
286	286	0.011065609874526495
287	287	0.00785734
288	288	0.012314916592148393
289	289	0.00659928
290	290	0.00738802
291	291	0.00681761
292	292	0.00790175
293	293	0.013243663592809578
294	294	0.00517705
295	295	0.00866343
296	296	0.00920035
297	297	0.00509075
298	298	0.00731244
299	299	0.00790175
300	300	0.00384536
301	301	0.00547846
302	302	0.00531462
303	303	0.027645248363856904
304	304	0.00431638
305	305	0.013380810832848351
306	306	0.0210806
307	307	0.000283346
308	308	0.00119617
309	309	0.00584471
310	310	0.00254683
311	311	0.0584692
312	312	0.0082531
313	313	0.0105144
314	314	0.020436581028539513
315	315	0.006772
316	316	0.00788557
317	317	0.0350151
318	318	0.0215054
319	319	0.00475371
320	320	0.0145143
321	321	0.00562348
322	322	0.00421187
323	323	0.015049443908498711
324	324	0.010189251746828264
325	325	0.0322586
326	326	0.017195
327	327	0.015465804211811639
328	328	0.010686106899873397
329	329	0.00564702
330	330	0.00872108
331	331	0.00676501
332	332	0.00433941
333	333	0.00800768
334	334	0.00110887
335	335	0.015328982641599672
336	336	0.00470373
337	337	0.00502691
338	338	0.015138275756749177
339	339	0.00699212
340	340	0.00852308
341	341	0.014712070834644242
342	342	0.00746051
343	343	0.00284803
344	344	0.00971469
345	345	0.00578413
346	346	0.00797086
347	347	0.011099218702556927
348	348	0.014492470254473156
349	349	0.019197806040877393
350	350	0.00840207
351	351	0.00739562
352	352	0.00684581
353	353	0.0086546
354	354	0.0169976
355	355	0.065658
356	356	0.0505236
357	357	0.0115074
358	358	0.0096999
359	359	0.035067
360	360	0.012234530547438414
361	361	0.00643073
362	362	0.00729366
363	363	0.00647081
364	364	0.00595526
365	365	0.00363568
366	366	0.00612478
367	367	0.00601127
368	368	0.00543849
369	369	0.00261352
370	370	0.00749508
371	371	0.00580829
372	372	0.00596767
373	373	0.00572414
374	374	0.00558835
375	375	0.013567
376	376	0.017036883896916086
377	377	0.010724026195359771
378	378	0.00960185
379	379	0.00477384
380	380	0.00879702
381	381	0.0413476
382	382	0.00202825
383	383	0.010904548632033764
384	384	0.0048296
385	385	0.00575406
386	386	0.013492199601734435
387	387	0.010081334305295182
388	388	0.0388189
389	389	0.019461376519106562
390	390	0.022991592727291385
391	391	0.0043348
392	392	0.00332594
393	393	0.00455185
394	394	0.012096600060287576
395	395	0.011873049708761636
396	396	0.059865022294693405
397	397	0.00847102
398	398	0.00203772
399	399	0.00446102
400	400	0.00844941
401	401	0.00356169
402	402	0.00428889
403	403	0.016637362288652775
404	404	0.00670241
405	405	0.0094086
406	406	0.019676683772338905
407	407	0.0107023
408	408	0.00997958
409	409	0.00293777
410	410	0.00220943
411	411	0.00991397
412	412	0.0145361
413	413	0.0065449
414	414	0.00389946
415	415	0.00730868
416	416	0.021012587363816327
417	417	0.00896906
418	418	0.00413611
419	419	0.00858422
420	420	0.015193340786115016
421	421	0.012389573232674195
422	422	0.00993916
423	423	0.00373919
424	424	0.00730492
425	425	0.013273651300271474
426	426	0.00622736
427	427	0.012950633036952331
428	428	0.024077797735633844
429	429	0.00902865
430	430	0.00919099
431	431	0.00446576
432	432	0.00267873
433	433	0.00598632
434	434	0.011586069010236223
435	435	0.00536497
436	436	0.00751049
437	437	0.00755304
438	438	0.00315234
439	439	0.00544418
440	440	0.00540444
441	441	0.0115074
442	442	0.0051122
443	443	0.00603005
444	444	0.00980388
445	445	0.0146734
446	446	0.00506938
447	447	0.00807767
448	448	0.00603005
449	449	0.00328265
450	450	0.00357715
451	451	0.014098133280043001
452	452	0.00589975
453	453	0.00670934
454	454	0.00110594
455	455	0.00829116
456	456	0.025123984852992706
457	457	0.00740322
458	458	0.00795454
459	459	0.00971469
460	460	0.00652461
461	461	0.00999985
462	462	0.014477944784005704
463	463	0.0220904
464	464	0.0568257
465	465	0.00206632
466	466	0.016571
467	467	0.00743372
468	468	0.0147416
469	469	0.00182052
470	470	0.00431638
471	471	0.00783723
472	472	0.00505342
473	473	0.0048245
474	474	0.00522619
475	475	0.016263257086438023
476	476	0.00918163
477	477	0.0157805
478	478	0.015263879976313352
479	479	0.00344762
480	480	0.00171111
481	481	0.0027149
482	482	0.00409651
483	483	0.013002844542824257
484	484	0.00814407
485	485	0.00709373
486	486	0.00832088
487	487	0.015344340545011157
488	488	0.00773345
489	489	0.00511757
490	490	0.00797086
491	491	0.038419
492	492	0.00541577
493	493	0.00353094
494	494	0.00373113
495	495	0.00804878
496	496	0.00383297
497	497	0.00208558
498	498	0.0105731
499	499	0.015284914371877656
500	500	0.0079627
501	501	0.016383624505377562
502	502	0.00530349
503	503	0.00941818
504	504	0.0203276
505	505	0.0089508
506	506	0.00584471
507	507	0.00988383
508	508	0.015477420265794307
509	509	0.00958723
510	510	0.0164205
511	511	0.00567064
512	512	0.00347016
513	513	0.0037594
514	514	0.00617587
515	515	0.015489045262655514
516	516	0.00507472
517	517	0.00907013
518	518	0.00644406
519	519	0.00438582
520	520	0.0029248
521	521	0.00200476
522	522	0.00807767
523	523	0.00658565
524	524	0.0045134
525	525	0.00976414
526	526	0.00747201
527	527	0.00784929
528	528	0.00767024
529	529	0.00737284
530	530	0.00361999
531	531	0.00161101
532	532	0.00368313
533	533	0.010642927701326162
534	534	0.00178202
535	535	0.00938471
536	536	0.00457604
537	537	0.066176
538	538	0.00328983
539	539	0.00852308
540	540	0.00273619
541	541	0.00326834
542	542	0.024606095304383267
543	543	0.00293128
544	544	0.00872998
545	545	0.0717961
546	546	0.0265252
547	547	0.00465916
548	548	0.015094741078780003
549	549	0.00695975
550	550	0.00136566
551	551	0.00204721
552	552	0.00337708
553	553	0.019178389561088825
554	554	0.012613013288698153
555	555	0.00681761
556	556	0.00157616
557	557	0.010387367061308687
558	558	0.00801588
559	559	0.012355301886391978
560	560	0.00312822
561	561	0.00280719
562	562	0.00910252
563	563	0.00439049
564	564	0.00532019
565	565	0.0121516
566	566	0.00468883
567	567	0.012102698358211499
568	568	0.016194287371423335
569	569	0.00664722
570	570	0.00125611
571	571	0.00432558
572	572	0.00856671
573	573	0.0110824
574	574	0.0076663
575	575	0.00819003
576	576	0.00268473
577	577	0.00519883
578	578	0.00324697
579	579	0.00479404
580	580	0.00603632
581	581	0.00480418
582	582	0.00615666
583	583	0.00402265
584	584	0.012660716093306516
585	585	0.00254683
586	586	0.012840359892164024
587	587	0.00481941
588	588	0.0130421
589	589	0.0101738
590	590	0.00704275
591	591	0.00756468
592	592	0.00811911
593	593	0.016618667201066376
594	594	0.019851968663148388
595	595	0.00823203
596	596	0.012850053227260743
597	597	0.0021993
598	598	0.00156086
599	599	0.0180502
600	600	0.00681409
601	601	0.030733161723326186
602	602	0.00609938
603	603	0.00781316
604	604	0.00456151
605	605	0.00609938
606	606	0.00439983
607	607	0.00232352
608	608	0.00582648
609	609	0.00928028
610	610	0.012102698358211499
611	611	0.010789335292092375
612	612	0.00711935
613	613	0.00698491
614	614	0.00641742
615	615	0.00969497
616	616	0.0038124
617	617	0.00679652
618	618	0.00607408
619	619	0.010241
620	620	0.00685996
621	621	0.00237433
622	622	0.0057003
623	623	0.00527576
624	624	0.00798311
625	625	0.0032222
626	626	0.00295405
627	627	0.00540444
628	628	0.020593516623066115
629	629	0.00773345
630	630	0.00681761
631	631	0.00438582
632	632	0.018855023270746524
633	633	0.0287336
634	634	0.00218417
635	635	0.014543423050190676
636	636	0.00328624
637	637	0.00131166
638	638	0.00108276
639	639	0.00411407
640	640	0.0059182
641	641	0.0024454
642	642	0.00591204
643	643	0.00618228
644	644	0.00110303
645	645	0.00659928
646	646	0.00420737
647	647	0.012699005027772515
648	648	0.012461532104840644
649	649	0.00501106
650	650	0.00509075
651	651	0.00331507
652	652	0.00363568
653	653	0.00688833
654	654	0.00519338
655	655	0.014496104044119622
656	656	0.006325
657	657	0.00664722
658	658	0.00182484
659	659	0.011978280560533537
660	660	0.0022247
661	661	0.00368313
662	662	0.00247881
663	663	0.00223749
664	664	0.0039585
665	665	0.00642407
666	666	0.00325052
667	667	0.0067825
668	668	0.0060804
669	669	0.00265189
670	670	0.00520429
671	671	0.00184657
672	672	0.00926613
673	673	0.00577208
674	674	0.00845805
675	675	0.00497427
676	676	0.00374322
677	677	0.00418945
678	678	0.0028958
679	679	0.00809836
680	680	0.0062209
681	681	0.00718933
682	682	0.00465423
683	683	0.00704275
684	684	0.0060804
685	685	0.024027075219038713
686	686	0.00456151
687	687	0.00250413
688	688	0.0071377
689	689	0.012182246008058418
690	690	0.00609938
691	691	0.00546701
692	692	0.00679652
693	693	0.00796677
694	694	0.00552448
695	695	0.0076663
696	696	0.00500052
697	697	0.00757634
698	698	0.00348149
699	699	0.00768599
700	700	0.00695258
701	701	0.010408435737907392
702	702	0.00603005
703	703	0.00727118
704	704	0.00655167
705	705	0.00655845
706	706	0.00918163
707	707	0.00193564
708	708	0.00500579
709	709	0.00556505
710	710	0.0048654
711	711	0.00804878
712	712	0.00724132
713	713	0.00374322
714	714	0.00607408
715	715	0.00365538
716	716	0.0127086
717	717	0.00301002
718	718	0.16646632921454818
719	719	0.014376659977389268
720	720	0.00571221
721	721	0.00313509
722	722	0.00216414
723	723	0.00438116
724	724	0.00372711
725	725	0.00311108
726	726	0.0028798
727	727	0.00725623
728	728	0.00784929
729	729	0.00193564
730	730	0.00235282
731	731	0.0128792
732	732	0.00220943
733	733	0.00668166
734	734	0.00348527
735	735	0.00730868
736	736	0.00932287
737	737	0.013444832900311173
738	738	0.00359657
739	739	0.00221451
740	740	0.00403128
741	741	0.00295079
742	742	0.017251986209181905
743	743	0.00352329
744	744	0.00399688
745	745	0.00393732
746	746	0.00411407
747	747	0.00401835
748	748	0.00356555
749	749	0.00991397
750	750	0.00229979
751	751	0.0037594
752	752	0.00862374
753	753	0.018142102955512843
754	754	0.00221451
755	755	0.00414496
756	756	0.00395001
757	757	0.00593053
758	758	0.0054842
759	759	0.00259306
760	760	0.00502691
761	761	0.0038124
762	762	0.00557669
763	763	0.00616946
764	764	0.00815241
765	765	0.00390365
766	766	0.0063447
767	767	0.00633812
768	768	0.015821995337832424
769	769	0.018605894796118443
770	770	0.00314543
771	771	0.00872998
772	772	0.00759971
773	773	0.014169045835420354
774	774	0.017225088266255333
775	775	0.00970482
776	776	0.00702463
777	777	0.00511757
778	778	0.00506938
779	779	0.00538749
780	780	0.00415826
781	781	0.00719674
782	782	0.00604889
783	783	0.00638427
784	784	0.00495858
785	785	0.0048347
786	786	0.00918631
787	787	0.00310767
788	788	0.00324342
789	789	0.00471867
790	790	0.00938471
791	791	0.00598632
792	792	0.00741084
793	793	0.010091564958344136
794	794	0.00840207
795	795	0.00332231
796	796	0.00427976
797	797	0.00862814
798	798	0.00167451
799	799	0.00506938
800	800	0.00454221
801	801	0.00147884
802	802	0.00163064
803	803	0.016045158164621664
804	804	0.0049638
805	805	0.00325764
806	806	0.00272401
807	807	0.00554184
808	808	0.00770573
809	809	0.00444683
810	810	0.022447187543812936
811	811	0.0331309
812	812	0.0255194
813	813	0.00421187
814	814	0.00646411
815	815	0.00457119
816	816	0.00558252
817	817	0.00180333
818	818	0.00150456
819	819	0.00701016
820	820	0.0057962
821	821	0.018357398284907137
822	822	0.00382885
823	823	0.011489975544611846
824	824	0.0078977
825	825	0.00824466
826	826	0.00510146
827	827	0.0226685
828	828	0.010535715256717927
829	829	0.010915584144151256
830	830	0.00346263
831	831	0.000831082
832	832	0.00681057
833	833	0.00270884
834	834	0.000521162
835	835	0.00514993
836	836	0.011211959336582202
837	837	0.0013554
838	838	0.00678951
839	839	0.00158771
840	840	0.00327549
841	841	0.00862374
842	842	0.00671627
843	843	0.00469875
844	844	0.00809422
845	845	0.0111442
846	846	0.00425702
847	847	0.00284487
848	848	0.00404425
849	849	0.0025989
850	850	0.00360826
851	851	0.00338076
852	852	0.00229979
853	853	0.00542712
854	854	0.00312135
855	855	0.00141079
856	856	0.00284487
857	857	0.00240691
858	858	0.00466409
859	859	0.032052
860	860	0.00890984
861	861	0.028058933256006825
862	862	0.00697412
863	863	0.010450695310444838
864	864	0.00721157
865	865	0.010713178483691604
866	866	0.00684581
867	867	0.0045374
868	868	0.0132104
869	869	0.021017814476322547
870	870	0.00625975
871	871	0.00917229
872	872	0.00651787
873	873	0.00477888
874	874	0.00265783
875	875	0.00349664
876	876	0.00567656
877	877	0.00633812
878	878	0.010345352672691197
879	879	0.00614389
880	880	0.00636445
881	881	0.00537059
882	882	0.00356169
883	883	0.00560589
884	884	0.00588748
885	885	0.0079872
886	886	0.006208
887	887	0.00674757
888	888	0.00502691
889	889	0.00857984
890	890	0.00573609
891	891	0.00360436
892	892	0.0041716
893	893	0.00680354
894	894	0.00226068
895	895	0.00557669
896	896	0.00428432
897	897	0.0051122
898	898	0.00747969
899	899	0.00532577
900	900	0.00886003
901	901	0.0282891
902	902	0.012436457763896215
903	903	0.0273593
904	904	0.013915372142774673
905	905	0.0037797
906	906	0.0058569
907	907	0.00426156
908	908	0.00514993
909	909	0.00157232
910	910	0.029731469898139594
911	911	0.00377157
912	912	0.00528129
913	913	0.00503749
914	914	0.00115944
915	915	0.00392466
916	916	0.011076801887018423
917	917	0.00566473
918	918	0.012798437913291437
919	919	0.00316968
920	920	0.00289259
921	921	0.00640414
922	922	0.00630535
923	923	0.0085886
924	924	0.00538749
925	925	0.00410089
926	926	0.00756468
927	927	0.0016267
928	928	0.00587523
929	929	0.0015685
930	930	0.00724504
931	931	0.00643739
932	932	0.00788557
933	933	0.0216448
934	934	0.00441857
935	935	0.00258725
936	936	0.00829964
937	937	0.00718563
938	938	0.00668857
939	939	0.0031871
940	940	0.00490144
941	941	0.00249285
942	942	0.00284803
943	943	0.000990875
944	944	0.00283856
945	945	0.00175672
946	946	0.000904725
947	947	0.00625975
948	948	0.00247881
949	949	0.00144988
950	950	0.00153063
951	951	0.00444683
952	952	0.00756468
953	953	0.00208075
954	954	0.00616946
955	955	0.00901487
956	956	0.00663349
957	957	0.00212947
958	958	0.00345887
959	959	0.00208075
960	960	0.00382062
961	961	0.013908390735594993
962	962	0.00730492
963	963	0.0048654
964	964	0.010158307151362662
965	965	0.00261352
966	966	0.00605518
967	967	0.00351185
968	968	0.00588135
969	969	0.011285834220475695
970	970	0.00495858
971	971	0.00694183
972	972	0.00425248
973	973	0.00591204
974	974	0.00655845
975	975	0.00306355
976	976	0.00699933
977	977	0.00590589
978	978	0.00680354
979	979	0.00355013
980	980	0.00515535
981	981	0.00440451
982	982	0.00178626
983	983	0.00208558
984	984	0.00506406
985	985	0.00312135
986	986	0.00400545
987	987	0.00387024
988	988	0.00710836
989	989	0.00450862
990	990	0.00702101
991	991	0.0048245
992	992	0.013360653584620776
993	993	0.014112287621051075
994	994	0.021521458019418883
995	995	0.011291536796024251
996	996	0.00750278
997	997	0.0431376
998	998	0.010871509912510213
999	999	0.0021993
1000	1000	0.00226586
1001	1001	0.00123694
1002	1002	0.00523167
1003	1003	0.00653137
1004	1004	0.00402265
1005	1005	0.00297699
1006	1006	0.00351947
1007	1007	0.00361217
1008	1008	0.00179052
1009	1009	0.00342148
1010	1010	0.00633812
1011	1011	0.000648451
1012	1012	0.00334412
1013	1013	0.00727867
1014	1014	0.00846669
1015	1015	0.010487809001622796
1016	1016	0.00578413
1017	1017	0.00799948
1018	1018	0.010816659512229316
1019	1019	0.00460522
1020	1020	0.00176933
1021	1021	0.00392045
1022	1022	0.00699572
1023	1023	0.00291188
1024	1024	0.00858422
1025	1025	0.0031145
1026	1026	0.00519338
1027	1027	0.0289691
1028	1028	0.00730868
1029	1029	0.00559419
1030	1030	0.00699212
1031	1031	0.0027607
1032	1032	0.00138982
1033	1033	0.00689188
1034	1034	0.00857108
1035	1035	0.00510146
1036	1036	0.00455668
1037	1037	0.00490661
1038	1038	0.00392466
1039	1039	0.00220943
1040	1040	0.00408776
1041	1041	0.00459061
1042	1042	0.00365934
1043	1043	0.00346263
1044	1044	0.00667476
1045	1045	0.00126578
1046	1046	0.00663349
1047	1047	0.00179478
1048	1048	0.00141079
1049	1049	0.00208075
1050	1050	0.00809008
1051	1051	0.00818584
1052	1052	0.00657204
1053	1053	0.00356555
1054	1054	0.00702825
1055	1055	0.00960185
1056	1056	0.00249004
1057	1057	0.00189513
1058	1058	0.00376751
1059	1059	0.0105731
1060	1060	0.00642407
1061	1061	0.012108799637094934
1062	1062	0.00823203
1063	1063	0.00178626
1064	1064	0.00356169
1065	1065	0.00629229
1066	1066	0.00321867
1067	1067	0.00315927
1068	1068	0.00295079
1069	1069	0.00128857
1070	1070	0.00555343
1071	1071	0.00458575
1072	1072	0.00727118
1073	1073	0.00844078
1074	1074	0.00335508
1075	1075	0.00276995
1076	1076	0.00256986
1077	1077	0.00992404
1078	1078	0.00154947
1079	1079	0.014957373992977141
1080	1080	0.00977406
1081	1081	0.00569436
1082	1082	0.00714138
1083	1083	0.00573609
1084	1084	0.00290865
1085	1085	0.00576607
1086	1086	0.00663349
1087	1087	0.0205462
1088	1088	0.00184221
1089	1089	0.0080694
1090	1090	0.00975423
1091	1091	0.011172374429967883
1092	1092	0.030589131447771666
1093	1093	0.00787346
1094	1094	0.0170923
1095	1095	0.00499526
1096	1096	0.0014643
1097	1097	0.000777474
1098	1098	0.000732776
1099	1099	0.00556505
1100	1100	0.010487809001622796
1101	1101	0.00267873
1102	1102	0.00247322
1103	1103	0.00363568
1104	1104	0.000591306
1105	1105	0.00640414
1106	1106	0.00444683
1107	1107	0.00340292
1108	1108	0.00407466
1109	1109	0.00139678
1110	1110	0.00303
1111	1111	0.00490661
1112	1112	0.0059801
1113	1113	0.0104401
1114	1114	0.00739942
1115	1115	0.00353477
1116	1116	0.00616306
1117	1117	0.00361217
1118	1118	0.0027028
1119	1119	0.00927084
1120	1120	0.00153438
1121	1121	0.00518793
1122	1122	0.000636361
1123	1123	0.00349285
1124	1124	0.00309744
1125	1125	0.00743372
1126	1126	0.00382885
1127	1127	0.010178927193554645
1128	1128	0.00357715
1129	1129	0.00348527
1130	1130	0.018549168627063926
1131	1131	0.017997330421039563
1132	1132	0.00304338
1133	1133	0.00313165
1134	1134	0.00598632
1135	1135	0.00381651
1136	1136	0.00754529
1137	1137	0.00414939
1138	1138	0.00631844
1139	1139	0.00262527
1140	1140	0.0049638
1141	1141	0.00441388
1142	1142	0.00164648
1143	1143	0.011954148948035124
1144	1144	0.00567656
1145	1145	0.00351566
1146	1146	0.0105571
1147	1147	0.00824888
1148	1148	0.00412728
1149	1149	0.014358647529531369
1150	1150	0.00574207
1151	1151	0.00712301
1152	1152	0.00738043
1153	1153	0.00767024
1154	1154	0.00529238
1155	1155	0.010267016037646473
1156	1156	0.0078977
1157	1157	0.00413611
1158	1158	0.00561175
1159	1159	0.011048841977265312
1160	1160	0.00542144
1161	1161	0.00583863
1162	1162	0.00215916
1163	1163	0.00415826
1164	1164	0.00275456
1165	1165	0.00558835
1166	1166	0.00357328
1167	1167	0.00304003
1168	1168	0.00760752
1169	1169	0.00387857
1170	1170	0.00272401
1171	1171	0.00777719
1172	1172	0.00859299
1173	1173	0.00361217
1174	1174	0.00214427
1175	1175	0.0022893
1176	1176	0.054259
1177	1177	0.0630038
1178	1178	0.00452299
1179	1179	0.0025411
1180	1180	0.00310767
1181	1181	0.0058508
1182	1182	0.00743754
1183	1183	0.00448952
1184	1184	0.00420289
1185	1185	0.00407466
1186	1186	0.000768394
1187	1187	0.00273314
1188	1188	0.022324859398753654
1189	1189	0.00525919
1190	1190	0.010387367061308687
1191	1191	0.015601865637347763
1192	1192	0.00596146
1193	1193	0.017706748723422327
1194	1194	0.023985385009768267
1195	1195	0.014094597116820588
1196	1196	0.00728616
1197	1197	0.0487648
1198	1198	0.013918866572563901
1199	1199	0.0045134
1200	1200	0.00555924
1201	1201	0.000741576
1202	1202	0.00550718
1203	1203	0.00638427
1204	1204	0.00653137
1205	1205	0.00567656
1206	1206	0.027996497059004973
1207	1207	0.001325
1208	1208	0.00262233
1209	1209	0.0050854
1210	1210	0.00204721
1211	1211	0.00163855
1212	1212	9.994499200607774e-05
1213	1213	0.00560004
1214	1214	0.00125933
1215	1215	0.00123694
1216	1216	0.00445155
1217	1217	0.00542712
1218	1218	0.00386193
1219	1219	0.00576607
1220	1220	0.00277303
1221	1221	0.0044705
1222	1222	0.00576006
1223	1223	0.00550718
1224	1224	0.00903325
1225	1225	0.00414939
1226	1226	0.00746434
1227	1227	0.00402265
1228	1228	0.033196445571660606
1229	1229	0.00329343
1230	1230	0.00334048
1231	1231	0.00348527
1232	1232	0.00392466
1233	1233	0.0077176
1234	1234	0.00477384
1235	1235	0.00280719
1236	1236	0.00236087
1237	1237	0.00221451
1238	1238	0.00493773
1239	1239	0.00308384
1240	1240	0.00767024
1241	1241	0.00409213
1242	1242	0.00424343
1243	1243	0.00148615
1244	1244	0.00215419
1245	1245	0.00218417
1246	1246	0.00557669
1247	1247	0.00839777
1248	1248	0.00422537
1249	1249	0.00427976
1250	1250	0.00598632
1251	1251	0.0562144
1252	1252	0.020162568994375837
1253	1253	0.0085886
1254	1254	0.028247080241875448
1255	1255	0.00138634
1256	1256	0.00245094
1257	1257	0.00335874
1258	1258	0.00570625
1259	1259	0.00685288
1260	1260	0.00415826
1261	1261	0.00361608
1262	1262	0.00371507
1263	1263	0.00599878
1264	1264	0.0028766
1265	1265	0.00422987
1266	1266	0.00239873
1267	1267	0.00304003
1268	1268	0.00398405
1269	1269	0.00266677
1270	1270	0.00395425
1271	1271	0.00376751
1272	1272	0.00690612
1273	1273	0.00454703
1274	1274	0.00412287
1275	1275	0.00656524
1276	1276	0.00541577
1277	1277	0.00261939
1278	1278	0.00839777
1279	1279	0.00147884
1280	1280	0.0643805
1281	1281	0.00167048
1282	1282	0.00532577
1283	1283	0.00230241
1284	1284	0.010893524298514447
1285	1285	0.00718563
1286	1286	0.00658565
1287	1287	0.021720280566543793
1288	1288	0.0079139
1289	1289	0.00280095
1290	1290	0.00971962
1291	1291	0.0313238
1292	1292	0.015833872971012367
1293	1293	0.00805702
1294	1294	0.00255544
1295	1295	0.1741326938187466
1296	1296	0.0360855
1297	1297	0.0322268
1298	1298	0.013659260770487153
1299	1299	0.017222937503966636
1300	1300	0.11598100756787273
1301	1301	0.0372801
1302	1302	0.017054974594961206
1303	1303	0.00530905
1304	1304	0.011882034320734116
1305	1305	0.034980540152131825
1306	1306	0.00896449
1307	1307	0.00661295
1308	1308	0.000414181
1309	1309	0.00690256
1310	1310	0.00480418
1311	1311	0.00290222
1312	1312	0.00963116
1313	1313	0.0050481
1314	1314	0.00413611
1315	1315	0.00126902
1316	1316	0.00323987
1317	1317	0.00197225
1318	1318	0.000378886
1319	1319	0.00517705
1320	1320	0.000355251
1321	1321	0.00345137
1322	1322	0.00252967
1323	1323	0.00116247
1324	1324	0.00788961
1325	1325	0.0028798
1326	1326	0.00227105
1327	1327	0.00161492
1328	1328	0.00601753
1329	1329	0.00551295
1330	1330	0.00571221
1331	1331	0.00255544
1332	1332	0.00444211
1333	1333	0.00281344
1334	1334	0.00292803
1335	1335	0.00777719
1336	1336	0.00225293
1337	1337	0.00298357
1338	1338	0.00270582
1339	1339	0.0474857
1340	1340	0.00250131
1341	1341	0.00225551
1342	1342	0.00882847
1343	1343	0.00584471
1344	1344	0.018605894796118443
1345	1345	0.00358879
1346	1346	0.00502162
1347	1347	0.00173587
1348	1348	0.00443268
1349	1349	0.00359268
1350	1350	0.00125611
1351	1351	0.00920035
1352	1352	0.00607408
1353	1353	0.00564112
1354	1354	0.00571221
1355	1355	0.00801588
1356	1356	0.00283226
1357	1357	0.003967
1358	1358	0.00420289
1359	1359	0.00664035
1360	1360	0.00367915
1361	1361	0.00520976
1362	1362	0.00990391
1363	1363	0.00863255
1364	1364	0.00434403
1365	1365	0.00491696
1366	1366	0.00497427
1367	1367	0.00384122
1368	1368	0.00847534
1369	1369	0.00861055
1370	1370	0.00662664
1371	1371	0.0021892
1372	1372	0.00172758
1373	1373	0.00672669
1374	1374	0.00332594
1375	1375	0.000581776
1376	1376	0.00364749
1377	1377	0.00383297
1378	1378	0.00252113
1379	1379	0.00386608
1380	1380	0.00430262
1381	1381	0.00236624
1382	1382	0.00137253
1383	1383	0.0437799
1384	1384	0.00181191
1385	1385	0.00620156
1386	1386	0.0093371
1387	1387	0.00365144
1388	1388	0.00403128
1389	1389	0.00875674
1390	1390	0.00644406
1391	1391	0.00786136
1392	1392	0.00524817
1393	1393	0.00924258
1394	1394	0.012035783269541212
1395	1395	0.0159292
1396	1396	0.011409046220030607
1397	1397	0.043866238671287854
1398	1398	0.0546876
1399	1399	0.010926630089627045
1400	1400	0.0320837
1401	1401	0.0169817
1402	1402	0.026795990139092254
1403	1403	0.024375275883084635
1404	1404	0.014459807135848254
1405	1405	0.030183403481802082
1406	1406	0.00521523
1407	1407	0.0888349
1408	1408	0.021863786938463883
1409	1409	0.047439
1410	1410	0.146573
1411	1411	0.0220739
1412	1412	0.010209933643930144
1413	1413	0.020642238915827955
1414	1414	0.00554184
1415	1415	0.00588748
1416	1416	0.00250979
1417	1417	0.00246763
1418	1418	0.000392508
1419	1419	0.00148982
1420	1420	0.00486027
1421	1421	0.010888017721053876
1422	1422	0.00722643
1423	1423	0.00412728
1424	1424	0.00295079
1425	1425	0.00218417
1426	1426	0.00158
1427	1427	0.00344762
1428	1428	0.0034252
1429	1429	0.00270582
1430	1430	0.00371507
1431	1431	0.00107989
1432	1432	0.00167451
1433	1433	0.00237163
1434	1434	0.013901410818895073
1435	1435	0.00515535
1436	1436	0.00501106
1437	1437	0.0048654
1438	1438	0.0082152
1439	1439	0.00495858
1440	1440	0.00909788
1441	1441	0.00418945
1442	1442	0.010456
1443	1443	0.00745284
1444	1444	0.000816865
1445	1445	0.00434866
1446	1446	0.00620156
1447	1447	0.00301999
1448	1448	0.00387024
1449	1449	0.0032011
1450	1450	0.00494814
1451	1451	0.00657204
1452	1452	0.0054328
1453	1453	0.00319059
1454	1454	0.00264595
1455	1455	0.00423439
1456	1456	0.00133845
1457	1457	0.00626624
1458	1458	0.00740703
1459	1459	0.00664722
1460	1460	0.00827
1461	1461	0.0021892
1462	1462	0.00477384
1463	1463	0.011363049269503614
1464	1464	0.00704638
1465	1465	0.000985495
1466	1466	0.00186411
1467	1467	0.0033332
1468	1468	0.00295405
1469	1469	0.00262527
1470	1470	0.00285752
1471	1471	0.00500052
1472	1472	0.00554184
1473	1473	0.00351566
1474	1474	0.0675552
1475	1475	0.00878357
1476	1476	0.00576607
1477	1477	0.00459061
1478	1478	0.00631844
1479	1479	0.00569436
1480	1480	0.0191912
1481	1481	0.00837207
1482	1482	0.0143335
1483	1483	0.000434843
1484	1484	0.00351566
1485	1485	0.00404425
1486	1486	0.00400116
1487	1487	0.00271187
1488	1488	0.00488596
1489	1489	0.000201995
1490	1490	0.00385778
1491	1491	0.00216914
1492	1492	0.00332957
1493	1493	0.00523717
1494	1494	0.020670498412012135
1495	1495	0.012283938460888271
1496	1496	0.010456
1497	1497	0.00672669
1498	1498	0.00489627
1499	1499	0.00818584
1500	1500	0.00910252
1501	1501	0.00973938
1502	1502	0.0130585
1503	1503	0.0095629
1504	1504	0.010220289497278648
1505	1505	0.010621400702202318
1506	1506	0.030574
1507	1507	0.0252301
1508	1508	0.019598455942316413
1509	1509	0.011132924411771534
1510	1510	0.0559937
1511	1511	0.035449930234703025
1512	1512	0.036264
1513	1513	0.00778118
1514	1514	0.058297
1515	1515	0.028961977678506196
1516	1516	0.019550931995278832
1517	1517	0.0311539
1518	1518	0.0169817
1519	1519	0.0280312
1520	1520	0.0077176
1521	1521	0.00645074
1522	1522	0.00712668
1523	1523	0.0118641
1524	1524	0.00100442
1525	1525	0.000515843
1526	1526	0.00151569
1527	1527	0.000335168
1528	1528	0.00121173
1529	1529	0.00475873
1530	1530	0.00216414
1531	1531	0.00205675
1532	1532	0.00204246
1533	1533	0.00236355
1534	1534	0.00153063
1535	1535	0.00152314
1536	1536	0.00113246
1537	1537	0.00237433
1538	1538	0.010329639289857773
1539	1539	0.00131166
1540	1540	0.0033624
1541	1541	0.00252113
1542	1542	0.00243435
1543	1543	0.00240418
1544	1544	0.00419841
1545	1545	0.00631844
1546	1546	0.00702825
1547	1547	0.00589361
1548	1548	0.011969225150772622
1549	1549	0.00297699
1550	1550	0.00390365
1551	1551	0.00275149
1552	1552	0.0016907
1553	1553	0.00437185
1554	1554	0.0422957
1555	1555	0.00566473
1556	1556	0.0050428
1557	1557	0.00841925
1558	1558	0.00627274
1559	1559	0.00457119
1560	1560	0.00162277
1561	1561	0.00923788
1562	1562	0.00825732
1563	1563	0.00518793
1564	1564	0.00386608
1565	1565	0.014664217491580466
1566	1566	0.0050481
1567	1567	0.00568842
1568	1568	0.00929918
1569	1569	0.00369508
1570	1570	0.00475371
1571	1571	0.00382473
1572	1572	0.0057003
1573	1573	0.00263412
1574	1574	0.00454221
1575	1575	0.010610654343157597
1576	1576	0.00847967
1577	1577	0.00549568
1578	1578	0.00117464
1579	1579	0.000579881
1580	1580	0.00247322
1581	1581	0.0033734
1582	1582	0.00239873
1583	1583	0.20848618789274753
1584	1584	0.00849701
1585	1585	0.00296059
1586	1586	0.00562936
1587	1587	0.00347771
1588	1588	0.00557669
1589	1589	0.00359657
1590	1590	0.00368711
1591	1591	0.0050322
1592	1592	0.011972243372279633
1593	1593	0.00456151
1594	1594	0.00354629
1595	1595	0.00269978
1596	1596	0.00398832
1597	1597	0.000930248
1598	1598	0.0079464
1599	1599	0.00259015
1600	1600	0.00564702
1601	1601	0.00415382
1602	1602	0.015100411609013795
1603	1603	0.00428889
1604	1604	0.00645742
1605	1605	0.00726744
1606	1606	0.013745267414359079
1607	1607	0.00758412
1608	1608	0.00910252
1609	1609	0.0170773
1610	1610	0.010509074421549365
1611	1611	0.00960185
1612	1612	0.013974866132737096
1613	1613	0.012142408465125366
1614	1614	0.021741879853935827
1615	1615	0.011987341186973602
1616	1616	0.011099218702556927
1617	1617	0.017751
1618	1618	0.013824859778598696
1619	1619	0.029760900166172537
1620	1620	0.015244784694912321
1621	1621	0.019848264820953358
1622	1622	0.10140848265450626
1623	1623	0.0782739
1624	1624	0.010158307151362662
1625	1625	0.019252874796442623
1626	1626	0.0189175
1627	1627	0.013890948396243975
1628	1628	0.011804387032576795
1629	1629	0.00384122
1630	1630	0.00149349
1631	1631	0.00596767
1632	1632	0.0107186
1633	1633	0.000598997
1634	1634	0.00049315
1635	1635	0.0027028
1636	1636	0.00111767
1637	1637	0.00166646
1638	1638	0.00613114
1639	1639	0.00244817
1640	1640	0.00382473
1641	1641	0.0079627
1642	1642	0.0028958
1643	1643	0.00991397
1644	1644	0.00343639
1645	1645	0.00123694
1646	1646	0.00226068
1647	1647	0.00096154
1648	1648	0.00157232
1649	1649	0.00236087
1650	1650	0.00188622
1651	1651	0.00709738
1652	1652	0.00225035
1653	1653	0.00401835
1654	1654	0.00801178
1655	1655	0.00459547
1656	1656	0.00561761
1657	1657	0.0418396
1658	1658	0.00965075
1659	1659	0.00347394
1660	1660	0.00191755
1661	1661	0.00851004
1662	1662	0.00442327
1663	1663	0.00150826
1664	1664	0.00253538
1665	1665	0.00369109
1666	1666	0.0031145
1667	1667	0.00351566
1668	1668	0.00460034
1669	1669	0.0089508
1670	1670	0.00962138
1671	1671	0.00350044
1672	1672	0.00282597
1673	1673	0.015961113737349233
1674	1674	0.00559419
1675	1675	0.00537059
1676	1676	0.00451819
1677	1677	0.00305681
1678	1678	0.00243159
1679	1679	0.00476376
1680	1680	0.00895993
1681	1681	0.0189921
1682	1682	0.00613751
1683	1683	0.043758327936913685
1684	1684	0.00797902
1685	1685	0.00178626
1686	1686	0.0372801
1687	1687	0.000847882
1688	1688	0.00144271
1689	1689	0.00290543
1690	1690	0.018995176808454257
1691	1691	0.00174835
1692	1692	0.000395568
1693	1693	0.00309744
1694	1694	0.00378785
1695	1695	0.00430262
1696	1696	0.00457119
1697	1697	0.00221451
1698	1698	0.00996946
1699	1699	0.00627925
1700	1700	0.00330423
1701	1701	0.00407902
1702	1702	0.00809836
1703	1703	0.00502691
1704	1704	0.00380011
1705	1705	0.0072637
1706	1706	0.00237703
1707	1707	0.00337708
1708	1708	0.00516076
1709	1709	0.00335508
1710	1710	0.00175672
1711	1711	0.00347771
1712	1712	0.010740318629578614
1713	1713	0.00779716
1714	1714	0.00744519
1715	1715	0.00417606
1716	1716	0.0366056
1717	1717	0.00842356
1718	1718	0.00488596
1719	1719	0.0115219
1720	1720	0.026610784615023187
1721	1721	0.023117512928563948
1722	1722	0.032418431534019146
1723	1723	0.028436466561661645
1724	1724	0.00877909
1725	1725	0.017935152077035593
1726	1726	0.00594907
1727	1727	0.012721392778955764
1728	1728	0.024882216367402458
1729	1729	0.018387171363284084
1730	1730	0.019315313974403992
1731	1731	0.0570497
1732	1732	0.010811189451522782
1733	1733	0.014558013356527538
1734	1734	0.0293806
1735	1735	0.0481211
1736	1736	0.00615666
1737	1737	0.00635786
1738	1738	0.00764666
1739	1739	0.00414496
1740	1740	0.00237703
1741	1741	0.000666854
1742	1742	0.000679303
1743	1743	0.00143913
1744	1744	0.00182917
1745	1745	0.000512314
1746	1746	0.0039585
1747	1747	0.00355013
1748	1748	0.00231295
1749	1749	0.00414496
1750	1750	0.00210013
1751	1751	0.00360826
1752	1752	0.00529793
1753	1753	0.00249849
1754	1754	0.00216414
1755	1755	0.00179478
1756	1756	0.0027607
1757	1757	0.00459061
1758	1758	0.0031871
1759	1759	0.00350804
1760	1760	0.00693467
1761	1761	0.00730492
1762	1762	0.00741465
1763	1763	0.00502691
1764	1764	0.00405726
1765	1765	0.0028958
1766	1766	0.00694899
1767	1767	0.025697154060052924
1768	1768	0.00421187
1769	1769	0.00200009
1770	1770	0.00578413
1771	1771	0.00761924
1772	1772	0.010413708310046186
1773	1773	0.00595526
1774	1774	0.00355783
1775	1775	0.00411407
1776	1776	0.00399688
1777	1777	0.00307368
1778	1778	0.00743372
1779	1779	0.00049315
1780	1780	0.00181191
1781	1781	0.00742609
1782	1782	0.044651047060899555
1783	1783	0.010189251746828264
1784	1784	0.00432558
1785	1785	0.00550143
1786	1786	0.00675803
1787	1787	0.00129185
1788	1788	0.000544575
1789	1789	0.00300008
1790	1790	0.017254138461950362
1791	1791	0.00383709
1792	1792	0.00956776
1793	1793	0.0024454
1794	1794	0.00764666
1795	1795	0.0033332
1796	1796	0.0814075
1797	1797	0.0072525
1798	1798	0.012182246008058418
1799	1799	0.0365154
1800	1800	0.0317682
1801	1801	0.00693467
1802	1802	0.00720786
1803	1803	0.00356941
1804	1804	0.00163064
1805	1805	0.00387857
1806	1806	0.00428432
1807	1807	0.00894168
1808	1808	0.011263054473116471
1809	1809	0.0456966
1810	1810	0.00282283
1811	1811	0.00583863
1812	1812	0.00370706
1813	1813	0.00322926
1814	1814	0.00846669
1815	1815	0.00740322
1816	1816	0.00635786
1817	1817	0.00451819
1818	1818	0.00713035
1819	1819	0.025844
1820	1820	0.0096753
1821	1821	0.00532577
1822	1822	0.0054328
1823	1823	0.00266677
1824	1824	0.00571221
1825	1825	0.013543129295015728
1826	1826	0.010904548632033764
1827	1827	0.00743754
1828	1828	0.00994925
1829	1829	0.011060018339719799
1830	1830	0.0408614
1831	1831	0.00869443
1832	1832	0.015564819017758849
1833	1833	0.0103663
1834	1834	0.024630516815194327
1835	1835	0.00736527
1836	1836	0.00106277
1837	1837	0.027163487299306347
1838	1838	0.0897985
1839	1839	0.12144668626392478
1840	1840	0.023831153145520048
1841	1841	0.00998971
1842	1842	0.0127952
1843	1843	0.015442595951522408
1844	1844	0.010713178483691604
1845	1845	0.015941165901527454
1846	1846	0.020357920214147743
1847	1847	0.18757828934538243
1848	1848	0.0216664
1849	1849	0.00857984
1850	1850	0.00695975
1851	1851	0.00369508
1852	1852	0.00433019
1853	1853	0.00167451
1854	1854	0.000899681
1855	1855	0.000998986
1856	1856	0.00106846
1857	1857	0.00260474
1858	1858	0.00289259
1859	1859	0.00209042
1860	1860	0.00350804
1861	1861	0.000857585
1862	1862	0.00130503
1863	1863	0.00365144
1864	1864	0.00530905
1865	1865	0.00462477
1866	1866	0.00329343
1867	1867	0.00296714
1868	1868	0.00463948
1869	1869	0.00220943
1870	1870	0.00375535
1871	1871	0.00198613
1872	1872	0.00407902
1873	1873	0.010871509912510213
1874	1874	0.00231823
1875	1875	0.00298357
1876	1876	0.00557669
1877	1877	0.00494293
1878	1878	0.00373919
1879	1879	0.18002463482037423
1880	1880	0.00458089
1881	1881	0.00306355
1882	1882	0.00485002
1883	1883	0.0358016
1884	1884	0.00670934
1885	1885	0.00452299
1886	1886	0.0196363
1887	1887	0.0049638
1888	1888	0.0033332
1889	1889	0.000447821
1890	1890	0.00314889
1891	1891	0.00304338
1892	1892	0.00217915
1893	1893	0.00834644
1894	1894	0.00224263
1895	1895	0.00738422
1896	1896	0.011825244061050072
1897	1897	0.015026845999669787
1898	1898	0.00435792
1899	1899	0.00443268
1900	1900	0.000395568
1901	1901	0.000308777
1902	1902	0.00838063
1903	1903	0.00246763
1904	1904	0.00121486
1905	1905	0.00656524
1906	1906	0.00870331
1907	1907	0.010680699439316637
1908	1908	0.010551729716462174
1909	1909	0.012606667571134643
1910	1910	0.0326596
1911	1911	0.20524785978768656
1912	1912	0.00729741
1913	1913	0.00507472
1914	1914	0.00842786
1915	1915	0.00321163
1916	1916	0.00262822
1917	1917	0.00475371
1918	1918	0.00706455
1919	1919	0.00489112
1920	1920	0.021896406087935964
1921	1921	0.011155450032332264
1922	1922	0.010466586805609166
1923	1923	0.00714874
1924	1924	0.00525367
1925	1925	0.00358103
1926	1926	0.0110098
1927	1927	0.00560004
1928	1928	0.00469379
1929	1929	0.00597388
1930	1930	0.009471
1931	1931	0.006779
1932	1932	0.00907013
1933	1933	0.00338444
1934	1934	0.00311793
1935	1935	0.00385778
1936	1936	0.00556505
1937	1937	0.00387024
1938	1938	0.017840888175312382
1939	1939	0.026975781495445664
1940	1940	0.013290340202105557
1941	1941	0.0082531
1942	1942	0.00806527
1943	1943	0.00780115
1944	1944	0.00729741
1945	1945	0.028570489756130687
1946	1946	0.010313948264220699
1947	1947	0.0021993
1948	1948	0.0642542
1949	1949	0.0638138
1950	1950	0.00264299
1951	1951	0.010086448886579781
1952	1952	0.0614749
1953	1953	0.031023241129265463
1954	1954	0.0360143
1955	1955	0.023209515772496477
1956	1956	0.015638996469042925
1957	1957	0.0281563
1958	1958	0.10361920694381303
1959	1959	0.0431801
1960	1960	0.012243779719567681
1961	1961	0.00176933
1962	1962	0.00184221
1963	1963	0.00369109
1964	1964	0.00421187
1965	1965	0.000512314
1966	1966	0.000838254
1967	1967	0.00308045
1968	1968	0.00246763
1969	1969	0.00223237
1970	1970	0.00161884
1971	1971	0.00557669
1972	1972	0.00278541
1973	1973	0.00185532
1974	1974	0.0022452
1975	1975	0.00148982
1976	1976	0.0076349
1977	1977	0.00194474
1978	1978	0.00131832
1979	1979	0.00243435
1980	1980	0.00553026
1981	1981	0.00372309
1982	1982	0.0088917
1983	1983	0.00347394
1984	1984	0.00560004
1985	1985	0.00396274
1986	1986	0.00505342
1987	1987	0.00351947
1988	1988	0.0057962
1989	1989	0.00631844
1990	1990	0.00128202
1991	1991	0.0028958
1992	1992	0.0045374
1993	1993	0.00428889
1994	1994	0.010599916926991415
1995	1995	0.013672985108085461
1996	1996	0.00890531
1997	1997	0.00475873
1998	1998	0.00741846
[truncated: 4,868 more rows]

## Sheet: Fig. 4b_3
	entropy	WSI label
0	0.5189585759880518	1
1	0.4679057816907133	1
2	0.6216997372034399	1
3	0.8559852667790683	0
4	0.7031408647420746	1
5	0.9588259133812351	0
6	0.44862249020362593	1
7	0.841272	0
8	0.6243829098803902	1
9	0.7478419691084415	0
10	0.5515446601930352	1
11	0.8422021189197326	0
12	0.846376	0
13	0.8874571283480555	0
14	0.7523696064931338	0
15	0.7644715165507266	0
16	0.8250149101712535	0
17	0.6168083919891628	0
18	0.7978376542713053	0
19	0.841491	0
20	0.8773728305545146	0
21	0.8855809358010481	0
22	0.9262090395577512	0
23	0.6020706195588594	0
24	0.9135876037496201	0
25	0.87903	0
26	0.8577915077103212	0
27	0.9031348035992738	0
28	0.6789579124103441	1
29	0.7881490803316346	0
30	0.7821243642960752	0
31	0.837099	0
32	0.8452329294506885	0
33	0.8440180218881949	0
34	0.9112536375665837	0
35	0.6225399884196141	0
36	0.9144271938773488	0
37	0.8435860552176119	0
38	0.7805204469045544	0
39	0.8328633817623283	0
40	0.79458	0
41	0.8290511571120412	0
42	0.8452868012457052	0
43	0.8145269317234366	0
44	0.6749822950696306	0
45	0.5298800626818818	1
46	0.6816796970145195	1
47	0.7459275863735669	0
48	0.6883779069659175	0
49	0.5813415467781373	1
50	0.7917362560985327	1
51	0.39481530210745974	1
52	0.3591220502132846	1
53	0.5181148282542913	1
54	0.7065044233187799	0
55	0.4822887549907087	1
56	0.4611375274911312	1
57	0.7124781335953905	1
58	0.785629	1
59	0.6895713780412013	1
60	0.8312640236613673	1
61	0.8677771928892907	0
62	0.8430869246341991	1
63	0.7176388749280909	1
64	0.2794288670284237	1
65	0.7157757587747684	1
66	0.6896873943446047	1
67	0.7276971604243024	0
68	0.7073841178597657	1
69	0.7724823828374225	0
70	0.9278602202374816	0
71	0.5829937619600949	0
72	0.591955	1
73	0.5226884870154878	0
74	0.8321221254217471	0
75	0.8859332945243186	0
76	0.2943872145612724	1
77	0.45239366530522324	1
78	0.590981	1
79	0.5620485574579849	1
80	0.6115588911969384	0
81	0.7649708689288702	0
82	0.772659	1
83	0.5288981284620798	1
84	0.9394220068593883	0
85	0.7517418392700834	0
86	0.8016470098592431	0
87	0.6731594097207334	0
88	0.56439	1
89	0.7112933067089827	0
90	0.8861730841532488	0
91	0.690681	0
92	0.7235439019105723	0
93	0.8288161802181925	0
94	0.7919223495327198	0
95	0.8131510936894212	0
96	0.7873049569492859	0
97	0.6700674893270712	0
98	0.796183	0
99	0.5413686035376795	1
100	0.4768380085242642	1
101	0.7969433215714571	0
102	0.8553381336027485	1
103	0.9129886788747259	0
104	0.8631491062255626	0
105	0.68542	0
106	0.8112240301305315	0
107	0.8006860068025436	0
108	0.6200006216668725	1
109	0.9117336129114164	0
110	0.7014578942427621	0
111	0.918912	0
112	0.8275241563825323	0
113	0.7789757134629178	0
114	0.6782233440204629	1
115	0.8614137661465027	0
116	0.8827561048487742	0
117	0.8274013528352967	0
118	0.7588661954335069	0
119	0.8441381613088556	0
120	0.8308015357117987	1
121	0.5109803852742756	1
122	0.7663465494685786	1
123	0.20853524648290128	1
124	0.4794957647226626	0
125	0.301616	1
126	0.5013892126317493	1
127	0.5388869938621255	1
128	0.5751008433593616	1
129	0.5151622848192065	1
130	0.8039319260702787	0
131	0.8150982899446986	0
132	0.7131820467906987	1
133	0.9117256021983025	0
134	0.8787084450407363	1
135	0.7714666136374623	0
136	0.9238360798439106	0
137	0.9471472816847037	0
138	0.8044950131421194	0
139	0.750463	0
140	0.9066278690266487	0
141	0.7811247570653239	0
142	0.8907287678654721	0
143	0.6365126963983523	1
144	0.8807140341505796	0
145	0.7173031385251022	0
146	0.7535470727524177	0
147	0.9254273893020797	0
148	0.8828546719238176	0
149	0.8676798152216593	0
150	0.8752304212113104	0
151	0.8699741339859232	0
152	0.9059910612947407	0
153	0.8661715863271225	0
154	0.8303610667838023	1
155	0.8987700179531586	1
156	0.845497	0
157	0.8190843349584049	0
158	0.7570980120825258	1
159	0.900771	0
160	0.7229990894678995	0
161	0.6935586692020238	0
162	0.37794815132874715	1
163	0.7794467715666842	1
164	0.7808501673859077	1
165	0.7938969022436508	0
166	0.5806544423018422	1
167	0.7874905607574165	1
168	0.48905986253064576	1
169	0.325234	1
170	0.820997	0
171	0.645	1
172	0.8261844025746132	1
173	0.8806422257106116	0
174	0.7277569042142585	0
175	0.8244704902908337	0
176	0.8527396765932658	1
177	0.8656301126058462	0
178	0.5982859606881712	1
179	0.4505128695368436	1
180	0.743961	0
181	0.7203594587465562	1
182	0.44215175147365876	1
183	0.8103902130367086	0
184	0.8375519119055195	0
185	0.478886	1
186	0.7632624089491069	0
187	0.39584122969255453	1
188	0.7654153256459963	0
189	0.809427	1
190	0.9016983342014346	0
191	0.8125400506664167	0
192	0.8444485769577655	0
193	0.8185092997174735	0
194	0.4670020353110457	1
195	0.8106045083029987	0
196	0.838383	0
197	0.9388167865865005	0
198	0.8991147909516062	0
199	0.8732502475660864	0
200	0.8832457331642449	0
201	0.8558469736993494	0
202	0.774002	0
203	0.887798	0
204	0.8118829010620738	0
205	0.9635496528647993	0
206	0.9268538831723393	0
207	0.5153389499216282	1
208	0.5277147285300777	1
209	0.8340973569434326	0
210	0.6756012961322366	1
211	0.6594593551765466	1
212	0.7772938249004451	0
213	0.8259032368971969	0
214	0.8232610520623913	0
215	0.30662736054837486	1
216	0.9137304803337847	0
217	0.5994617963486711	1
218	0.399042	1
219	0.5080402240539166	1
220	0.5882098215008292	1
221	0.7720810176318289	1
222	0.7161696698485427	0
223	0.7185252144461125	1
224	0.4993935084393541	1
225	0.42141991835009524	1
226	0.7829080186592964	1
227	0.5713558714565748	1
228	0.8573971024274563	0

## Sheet: Fig. 4c_1
	tile	attention	stain_ratio
0	0	0.00938486	1
1	1	0.5310929339848026	0.9915462230706299
2	2	0.023511373595003625	0.8526497591128078
3	3	0.7548380472984829	0.8401450678950714
4	4	0.5764965232089188	0.7888373784201435
5	5	1.0000000000000002	0.7735660394509588
6	6	0.2755242324947017	0.6776656667575675
7	7	0.7727386666717739	0.6440323606944824
8	8	0.9034241570341378	0.6398509226433962
9	9	0.8225764692775137	0.6385783110626306
10	10	0.41685822191278316	0.6354876829379147
11	11	0.5522495285495501	0.6033996909371875
12	12	0.32719437461626444	0.5887646577583856
13	13	0.11666054006412989	0.5674029633669666
14	14	0.939413	0.53886
15	15	0.0348867	0.48814717074911734
16	16	0.9248483482951494	0.4752484678471141
17	17	0.399325	0.452686
18	18	0.0680448	0.4464139623670575
19	19	0.734477	0.42587886312097106
20	20	0.0830466	0.42532497045723117
21	21	0.9034241570341378	0.418788
22	22	0.016347604269718246	0.39944292374499796
23	23	0.10789287991258585	0.3843286973911462
24	24	0.00689125	0.38232887919280056
25	25	0.8688142089244341	0.3780450114957648
26	26	1.0000000000000002	0.37379165104662393
27	27	0.8688142089244341	0.35296791200799926
28	28	0.9176510654847145	0.34960458140169076
29	29	0.976835	0.3356125427198773
30	30	0.20797500637690602	0.33406053995091356
31	31	0.5352584450173605	0.33224252340696303
32	32	0.8894176899057894	0.32742477956549404
33	33	0.8098234534481021	0.3159712753386056
34	34	0.0451487	0.31551677120261795
35	35	0.9105098263481108	0.3140623579674575
36	36	0.7230902609550511	0.3126988455594946
37	37	0.0919249	0.30106353967821103
38	38	0.10916476833096905	0.2997000272702482
39	39	0.5107468690784596	0.29606989481003265
40	40	0.016800957672639092	0.2896100354513226
41	41	0.40879532783164146	0.2879738205617672
42	42	0.896394	0.2863376056722116
43	43	0.9616903509471788	0.28616150717285316
44	44	0.9692330569238151	0.2852581660490138
45	45	0.5742489320908604	0.26179438232887925
46	46	0.728762	0.25970366330333605
47	47	0.3707606704256411	0.25735562897107994
48	48	0.9616903509471788	0.24098289565286962
49	49	0.9922178555757245	0.2409780929006454
50	50	0.9105098263481108	0.24025088628306515
51	51	0.20716417517682853	0.23879647304790474
52	52	0.1418245602853968	0.22497954731388053
53	53	8.305873417776112e-05	0.2233009097567519
54	54	0.9176510654847145	0.2141623488773748
55	55	0.4816798025688037	0.20925370420870826
56	56	0.5878669704667596	0.2086173984183256
57	57	0.2302080616375557	0.20752658849195527
58	58	0.896394	0.20666360620967478
59	59	0.9248483482951494	0.20225434051449873
60	60	0.9176510654847145	0.20143623306972094
61	61	0.24794432643983136	0.19616398509226432
62	62	0.8756285625281736	0.1959559760513037
63	63	0.6406217005502735	0.19580038178347417
64	64	0.8688142089244341	0.195073
65	65	0.2450556290063188	0.19252795200436323
66	66	0.0672519	0.18989182801563498
67	67	0.560946	0.18780110899009178
68	68	0.2842705492394349	0.18707390237251156
69	69	0.6112852711716963	0.18325606763021543
70	70	0.9105098263481108	0.18280156349422783
71	71	0.43009096182598355	0.18061994364148715
72	72	0.8035213329923466	0.1798018361967094
73	73	0.21541692563906079	0.17943823288791927
74	74	0.9105098263481108	0.1775293155167712
75	75	0.1799864826366102	0.17634760476320333
76	76	0.8756285625281736	0.17580219980001818
77	77	0.9176510654847145	0.17234796836651212
78	78	0.9176510654847145	0.17071175347695663
79	79	0.6065280922989601	0.16843923279701842
80	80	0.9542064455968142	0.16680301790746294
81	81	0.7910638423617874	0.16334878647395693
82	82	0.2766026173136615	0.16153398927768742
83	83	0.8756285625281736	0.15180740691825437
84	84	0.00764354	0.15153167893827835
85	85	0.9034241570341378	0.14898645577674755
86	86	0.896394	0.1478047450231797
87	87	0.10580590999244593	0.1466259565024816
88	88	0.7910638423617874	0.14416871193527858
89	89	0.8225764692775137	0.14335060449050085
90	90	0.12273804069161438	0.14325970366330332
91	91	0.9467806947119932	0.13989637305699482
92	92	0.896394	0.13944186892100718
93	93	0.8824961741350493	0.1380783565130443
94	94	0.8553444285378525	0.13780840053178062
95	95	0.896394	0.1348086134489648
96	96	0.9248483482951494	0.13335417122699353
97	97	0.38402729787925705	0.1277156622125261
98	98	0.6981105487480882	0.12571834956164418
99	99	0.0798649	0.12516962574978346
100	100	0.8290280682484072	0.12435233160621761
101	101	0.3825300573171107	0.12344332333424232
102	102	0.29444241142373195	0.1227161167166621
103	103	0.8620529697325575	0.12089810017271156
104	104	0.0860184	0.1207162985183165
105	105	0.4437436918534269	0.11689846377602035
106	106	0.3510288028302017	0.1160849834431455
107	107	0.8620529697325575	0.11435551970249341
108	108	0.8824961741350493	0.11217162076174893
109	109	0.2670470345137259	0.11198981910735387
110	110	0.4668598621609556	0.11190114845291685
111	111	0.11989466927932028	0.1098081992546132
112	112	0.9467806947119932	0.10853558767384783
113	113	0.7757631296538579	0.10817198436505772
114	114	0.8161750267382607	0.10701589706190866
115	115	0.8688142089244341	0.10617428220390487
116	116	0.4798018441055656	0.10614635063511095
117	117	0.0464004	0.10608126533951459
118	118	0.7548380472984829	0.10526525581517278
119	119	0.7972682202380479	0.10489955458594673
120	120	0.939413	0.10435414962276154
121	121	0.7035859711681056	0.10417234796836654
122	122	0.896394	0.10390585797030887
123	123	0.7879797315649212	0.10299063721479865
124	124	0.6846077136504743	0.10226343059721844
125	125	0.16196965484612327	0.10162712480683575
126	126	0.7518951872368147	0.1011726206708481
127	127	0.8486881114891184	0.0994455
128	128	0.16324004991526783	0.0989001
129	129	0.6356363264265698	0.0978093
130	130	0.29444241142373195	0.0968094
131	131	0.7697259781740716	0.0965367
132	132	0.8620529697325575	0.0951732
133	133	0.7879797315649212	0.094446
134	134	0.24988904048586263	0.0938097
135	135	0.38103873271540983	0.0937188
136	136	0.0236034	0.0936279
137	137	0.3510288028302017	0.091539
138	138	0.6431291631541115	0.0911735
139	139	0.4873577317610584	0.0896282
140	140	0.1379989010776501	0.0884465
141	141	0.8756285625281736	0.0862649
142	142	0.0840256	0.0845378
143	143	0.1690812711031179	0.0828107
144	144	0.0348867	0.0799927
145	145	0.8355302687838873	0.0773566
146	146	0.9176510654847145	0.0754477
147	147	0.14689947792691033	0.0749932
148	148	0.9034241570341378	0.0744478
149	149	0.3537819788203069	0.0742704
150	150	0.9176510654847145	0.0739024
151	151	0.23292175002760038	0.073357
152	152	0.030309242920608933	0.0731766
153	153	0.1509718843780893	0.0731752
154	154	0.8824961741350493	0.0729025
155	155	0.31343274496741813	0.0727147
156	156	0.0827228	0.0725389
157	157	0.896394	0.0722662
158	158	0.20797500637690602	0.0714481
159	159	0.9034241570341378	0.0703572
160	160	0.015844438192664425	0.070279
161	161	0.9176510654847145	0.0700845
162	162	0.5269599032981854	0.0694482
163	163	0.25782156805029566	0.0677211
164	164	0.00799503	0.0674484
165	165	0.8486881114891184	0.067268
166	166	0.8756285625281736	0.0668134
167	167	0.0795535	0.0643578
168	168	0.6635443241809968	0.0640851
169	169	0.8553444285378525	0.0631773
170	170	0.7972682202380479	0.0620853
171	171	0.33364784027370625	0.05954
172	172	0.0098548	0.0571766
173	173	0.049393421976642364	0.0565403
174	174	0.8553444285378525	0.056085810380874464
175	175	0.7757631296538579	0.0545405
176	176	0.5352584450173605	0.0544496
177	177	0.13116578009453628	0.0527225
178	178	0.976835	0.052449777292973364
179	179	0.9321021055532343	0.052268
180	180	0.4989152784475492	0.0512681
181	181	0.8161750267382607	0.0511772
182	182	0.6819386677871888	0.0510863
183	183	0.8486881114891184	0.050631760749022814
184	184	0.4489745208991063	0.0505419
185	185	0.00303052	0.05045
186	186	0.9034241570341378	0.050359058267430236
187	187	0.010656113599690075	0.0499955
188	188	0.00457942	0.049541
189	189	0.13962567532712197	0.0490864
190	190	0.15883676609383696	0.0481774
191	191	0.6041635173708315	0.047996593325052885
192	192	0.7849075962802187	0.0479047
193	193	0.6739937770141551	0.047632
194	194	0.6766317928033567	0.0475411
195	195	0.8225764692775137	0.0472684
196	196	0.7259203875083287	0.046246430203496364
197	197	0.2979132709551538	0.0444505
198	198	0.0361352	0.043812759636650024
199	199	0.6233418549681874	0.0436333
200	200	0.2809586021697836	0.0432688
201	201	0.7849075962802187	0.0417243
202	202	0.00350278	0.0413599
203	203	0.28650016273012047	0.0411501
204	204	0.41039533666783606	0.0403608
205	205	0.7035859711681056	0.0393717
206	206	0.6160795827476166	0.0391783
207	207	0.019490496308034434	0.0389965
208	208	0.320866	0.0382692
209	209	0.00110856	0.037814744114171434
210	210	0.00291989	0.0376329
211	211	0.3765994074844692	0.0369057
212	212	0.0937381	0.0367239
213	213	0.00779443	0.036269430051813475
214	214	0.8355302687838873	0.0357247
215	215	0.14127160465240496	0.035724025088628306
216	216	0.028361474688202087	0.0355422
217	217	0.15821750001099813	0.0355422
218	218	0.021323280956803466	0.0350884
219	219	0.000676778	0.0345423
220	220	0.25883069879831305	0.0341787
221	221	0.000162691	0.033906008544677756
222	222	0.5631418743049863	0.0329977
223	223	0.7063397646006844	0.032906099445504954
224	224	0.0970924	0.0322571
225	225	0.00114396	0.032178892827924736
226	226	0.000621122	0.031411572861065634
227	227	0.8225764692775137	0.0312699
228	228	0.2712525213566722	0.031178983728751927
229	229	0.00587045	0.030724479592764295
230	230	0.5947967140174395	0.030633578765566768
231	231	0.7008429470809979	0.029997272975184074
232	232	0.0126063	0.0296337
233	233	0.0157211	0.029451868011998908
234	234	0.010994582640542705	0.029451868011998908
235	235	0.9105098263481108	0.029088264703208796
236	236	0.0183092	0.028906463048813738
237	237	0.024833326546612557	0.028906463048813738
238	238	0.18425489117536192	0.028088355604035994
239	239	0.000189099	0.027633851468048358
240	240	0.14072081724763466	0.027542950640850834
241	241	0.2528347292956079	0.026724843196073083
242	242	0.000617455	0.026724843196073083
243	243	0.0675152	0.025998672877634785
244	244	0.6018080461294079	0.0240887
245	245	0.00441235	0.023725588745906818
246	246	0.00120389	0.023543314244159622
247	247	0.000186726	0.0231797
248	248	7.024944492848159e-05	0.022196661824428837
249	249	0.015659771200178127	0.0220889
250	250	0.8620529697325575	0.0215439
251	251	0.00195626	0.0212934
252	252	0.2876215244170732	0.0212712
253	253	0.8355302687838873	0.021179892737023906
254	254	0.030309242920608933	0.020089082810653577
255	255	0.0860184	0.0199073
256	256	0.000204867	0.0191801
257	257	0.085683	0.018907372057085717
258	258	0.00356501	0.0188168
259	259	0.00797942	0.018543768748295608
260	260	0.000682474	0.018089264612307972
261	261	0.8894176899057894	0.017998363785110445
262	262	0.3310513080032591	0.0179075
263	263	0.7431352149620244	0.0179075
264	264	0.0334191	0.0179075
265	265	0.0040723	0.017850715284952752
266	266	0.0919249	0.017725661303517864
267	267	0.6635443241809968	0.017634760476320333
268	268	0.011795940406387503	0.017180256340332694
269	269	0.0830466	0.0169988
270	270	0.4911801601651638	0.0169985
271	271	0.2979132709551538	0.016453377636050325
272	272	0.3565568227334997	0.0162712
273	273	0.7230902609550511	0.015998545586764838
274	274	0.00203245	0.015998545586764838
275	275	0.00416902	0.015725843105172256
276	276	0.10498247147860369	0.015634942277974725
277	277	0.19845084134749127	0.015544041450777202
278	278	0.5994617647294529	0.015455296775473143
279	279	0.13853904262544414	0.015453140623579671
280	280	0.255815	0.015362239796382147
281	281	0.6065280922989601	0.015271338969184615
282	282	0.028584	0.015180438141987091
283	283	0.00565636	0.014908329901860501
284	284	0.655814	0.014816834833196976
285	285	0.30497820568931333	0.014453231524406867
286	286	0.12862868025196192	0.014453231524406867
287	287	0.3780733719012708	0.014362330697209344
288	288	0.017745714442716474	0.014362330697209344
289	289	0.000612297	0.013453322425234063
290	290	0.11896159882858297	0.013271520770839014
291	291	0.000124906	0.013003318329914554
292	292	0.7460437567094582	0.012999336438817392
293	293	0.000475649	0.012998818289246431
294	294	0.00152508	0.012635214980456319
295	295	0.2809586021697836	0.012544314153258794
296	296	0.0654378	0.012453413326061267
297	297	0.00188106	0.011726206708481046
298	298	0.000369267	0.011726206708481046
299	299	0.0747332	0.011635305881283515
300	300	0.000110944	0.011086431170717668
301	301	0.0042265	0.010999000090900822
302	302	0.0727172	0.010999000090900822
303	303	0.0020245	0.010913754509581656
304	304	0.6792800466503194	0.010817198436505767
305	305	0.018816962775410753	0.010635396782110717
306	306	0.000254115	0.010362694300518133
307	307	0.000227036	0.010362694300518133
308	308	0.3962178379742804	0.010271793473320603
309	309	0.22052555851146224	0.010089991818925552
310	310	0.6456462607323644	0.00964625
311	311	0.14405809381783383	0.00963549
312	312	0.00474351	0.00963549
313	313	0.4614207108964846	0.00954459
314	314	0.27019498599054437	0.00927225
315	315	0.000319331	0.00909008
316	316	0.024069083535042755	0.00899918
317	317	0.017266877752994444	0.00899918
318	318	0.734477	0.00890828
319	319	0.22052555851146224	0.00854485
320	320	0.00708246	0.00827198
321	321	0.000604192	0.00818107
322	322	4.942464958995838e-05	0.00818107
323	323	0.00172731	0.00818107
324	324	0.5290223909062879	0.00790837
325	325	0.00223285	0.00790837
326	326	5.5345460548577566e-05	0.00772076
327	327	0.5878669704667596	0.00763582
328	328	0.3736686521671104	0.00754477
329	329	0.000479193	0.00745387
330	330	0.00718005	0.00745387
331	331	0.00097083	0.00727207
332	332	0.00732179	0.00709026
333	333	0.000978496	0.00699936
334	334	0.0639218	0.00699936
335	335	0.000150932	0.00690846
336	336	0.00678431	0.00681756
337	337	0.5832921381515388	0.00672666
338	338	0.23566743055325767	0.00663576
339	339	0.00114508	0.00654486
340	340	0.0031825	0.00654486
341	341	0.0534075	0.00645396
342	342	0.00305434	0.00636306
343	343	0.00220676	0.00609048
344	344	0.000167	0.00609036
345	345	0.000150778	0.00599945
346	346	0.000323333	0.00599945
347	347	0.000377522	0.00590855
348	348	0.4385738316622408	0.00590855
349	349	0.00629855	0.00590855
350	350	0.00186454	0.00590855
351	351	0.000959444	0.00581765
352	352	0.31712746329336444	0.00581765
353	353	0.12370074263743705	0.00581765
354	354	0.00431843	0.00572675
355	355	0.000656726	0.00572675
356	356	0.0012338	0.0054936
357	357	0.05641	0.0052734
358	358	0.000200247	0.00527235
359	359	0.024448219060306718	0.00527225
360	360	0.000157565	0.00490884
361	361	0.3962178379742804	0.00490864
362	362	6.942909362700772e-05	0.00481774
363	363	0.00048372	0.00437379
364	364	0.000189961	0.00390874
365	365	0.000162608	0.00363603
366	366	0.000200146	0.00345423
367	367	0.000826192	0.00318153
368	368	0.058887	0.00281793
369	369	0.00122656	0.00272708
370	370	0.000201843	0.00263612
371	371	0.025126132126755293	0.00254522
372	372	0.0026789	0.00254522
373	373	6.62344534477905e-05	0.00218273
374	374	0.14293696187691773	0.00190892
375	375	1.5903130508757023e-05	0.00157386
376	376	0.00121935	0.00145444
377	377	0.000593258	0.00136351
378	378	0.00285768	0.00127264
379	379	5.749682253915786e-05	0.00118171
380	380	4.6034663535285785e-05	0.00118171
381	381	0.000194915	0.00109081
382	382	0.000516359	0.000999909
383	383	5.142671111857924e-05	0.000636306
384	384	0.000144457	0.000454504
385	385	0.000113554	0.000272702
386	386	0.000106942	0
387	387	5.291705068414773e-05	0
388	388	0.00409627	0
389	389	5.0305773025881635e-05	0
390	390	0.000124266	0
391	391	2.3014733842537098e-05	0
392	392	2.952733900165485e-05	0
393	393	0.00497147	0
394	394	6.109568076719744e-05	0
395	395	2.7943518645572358e-05	0
396	396	7.954264339536096e-05	0
397	397	5.6936566725849394e-05	0
398	398	0.000104097	0
399	399	6.832456945272069e-05	0
400	400	8.192859906403126e-05	0
401	401	2.6045306633285e-05	0
402	402	8.902299872739956e-05	0
403	403	4.639520973435403e-05	0
404	404	0.000625736	0
405	405	0.000980422	0
406	406	2.407180684476604e-05	0
407	407	3.913926701709483e-05	0
408	408	5.245445129557056e-05	0
409	409	3.945251137902885e-05	0
410	410	2.807843556972069e-05	0
411	411	9.062254376378247e-05	0
412	412	3.751864134593055e-05	0
413	413	0.000636634	0
414	414	3.9587416815875345e-05	0
415	415	5.245445129557056e-05	0
416	416	0.000201767	0
417	417	3.8387378598649396e-05	0
418	418	6.331044548434752e-05	0
419	419	4.13776280881283e-05	0
420	420	8.192859906403126e-05	0
421	421	3.578990436945169e-05	0
422	422	0.0531993	0
423	423	4.6291944634501414e-05	0
424	424	0.000286284	0
425	425	0.00155224	0
426	426	6.043850371647517e-05	0
427	427	4.93700317774675e-05	0
428	428	0.000104747	0
429	429	4.7968624030886046e-05	0
430	430	7.996392583106036e-05	0
431	431	0.000274629	0
432	432	1.9799245646400696e-05	0
433	433	0.00541818	0
434	434	8.08127153841414e-05	0
435	435	6.15595265280238e-05	0
436	436	7.488251786400966e-05	0
437	437	0.00012822	0
438	438	1.551228080744603e-05	0
439	439	4.213202935385031e-05	0
440	440	2.75419168297431e-05	0
441	441	4.2946602542500796e-05	0
442	442	0.000124458	0
443	443	5.86958656688623e-05	0
444	444	5.148333633706591e-05	0
445	445	8.98665113011998e-05	0
446	446	5.414872205880393e-05	0
447	447	5.4624612255605085e-05	0
448	448	6.90591163531323e-05	0
449	449	6.781461797006376e-05	0
450	450	7.608381681261208e-05	0
451	451	5.280106196159929e-05	0
452	452	2.75419168297431e-05	0
453	453	0.000238499	0
454	454	5.631981923393808e-05	0
455	455	4.2227162879915936e-05	0
456	456	4.0222229525836124e-05	0
457	457	0.014369675408385229	0
458	458	5.205262547735549e-05	0
459	459	0.000116943	0
460	460	0.000120614	0
461	461	6.385818731821866e-05	0
462	462	4.481705692581475e-05	0
463	463	5.188125790856955e-05	0
464	464	0.000134756	0
465	465	0.00925734	0
466	466	3.147970933435965e-05	0
467	467	0.000141464	0
468	468	6.687678746862824e-05	0
469	469	0.000139597	0
470	470	0.000117729	0
471	471	0.000201513	0
472	472	4.156512670051712e-05	0
473	473	4.6654258442139635e-05	0
474	474	7.245487764880283e-05	0
475	475	4.008546314609224e-05	0
476	476	0.00012205	0
477	477	3.981313942512267e-05	0
478	478	7.448597620463905e-05	0
479	479	7.260928565234098e-05	0
480	480	4.008546314609224e-05	0
481	481	7.070062306720854e-05	0
482	482	2.0955141034497268e-05	0
483	483	7.284147561252185e-05	0
484	484	5.025029653757854e-05	0
485	485	6.427182639045907e-05	0
486	486	4.3873153949446315e-05	0
487	487	6.116174567596766e-05	0
488	488	4.888089528573698e-05	0
489	489	7.062524626438772e-05	0
490	490	0.000210117	0
491	491	5.280106196159929e-05	0
492	492	3.620518612585463e-05	0
493	493	7.284147561252185e-05	0
494	494	5.4505293651437e-05	0
495	495	3.0238460421797887e-05	0
496	496	0.000153412	0
497	497	9.88764185456819e-05	0
498	498	6.702029258681154e-05	0
499	499	4.040520214130165e-05	0
500	500	5.013951299867442e-05	0
501	501	0.000215066	0
502	502	0.000291823	0
503	503	5.3559058752795896e-05	0
504	504	0.000127172	0
505	505	0.0010902	0
506	506	0.000479668	0
507	507	0.000595311	0
508	508	4.081951609252493e-05	0
509	509	4.8288872775114423e-05	0
510	510	7.448597620463905e-05	0
511	511	7.024944492848159e-05	0
512	512	4.888089528573698e-05	0
513	513	0.000120863	0
514	514	4.969852122485031e-05	0
515	515	5.589166164808998e-05	0
516	516	4.8503416803762816e-05	0
517	517	6.957759572148957e-05	0
518	518	5.432674795491643e-05	0
519	519	5.256976083139796e-05	0
520	520	7.87894727068481e-05	0
521	521	3.334264671453484e-05	0
522	522	9.414787895233497e-05	0
523	523	2.3952511215201617e-05	0
524	524	6.372085806068482e-05	0
525	525	3.2115962264788095e-05	0
526	526	0.000104313	0
527	527	7.979516300796568e-05	0
528	528	0.000130142	0
529	529	6.745250949794584e-05	0
530	530	0.000101218	0
531	531	9.698924152272054e-05	0
532	532	8.055721625262304e-05	0
533	533	4.7019047763323466e-05	0
534	534	3.085393713094362e-05	0
535	535	4.542229414128663e-05	0
536	536	0.000326774	0
537	537	0.0006923	0
538	538	0.000100171	0
539	539	3.6414354097243884e-05	0
540	540	5.086350594052443e-05	0
541	541	0.000338573	0
542	542	0.000183081	0
543	543	5.114442072735442e-05	0
544	544	0.000100641	0
545	545	4.491744014881932e-05	0
546	546	0.000195457	0
547	547	0.00105958	0
548	548	5.069561328054381e-05	0
549	549	5.159674616035224e-05	0
550	550	5.863220017026302e-05	0
551	551	0.000189338	0
552	552	0.000594137	0
553	553	0.000365978	0
554	554	9.210426641706141e-05	0
555	555	0.000203503	0
556	556	6.017742606400281e-05	0
557	557	8.717488714615615e-05	0
558	558	4.7915430643822805e-05	0
559	559	3.2002911419684146e-05	0
560	560	8.332158518245437e-05	0
561	561	4.3383351194209315e-05	0
562	562	3.751864134593055e-05	0
563	563	4.942464958995838e-05	0
564	564	2.8281801017770162e-05	0
565	565	3.9949106001476246e-05	0
566	566	5.6074800829432125e-05	0
567	567	4.649867299016331e-05	0
568	568	3.401008048988373e-05	0
569	569	5.6135959224405733e-05	0
570	570	9.316949827541922e-05	0
571	571	3.825598396842645e-05	0
572	572	0.000822136	0
573	573	2.6108989362837026e-05	0
574	574	3.234305186295387e-05	0
575	575	6.531655341504004e-05	0
576	576	7.338590479572611e-05	0
577	577	2.6493701973142258e-05	0
578	578	5.0751520542665744e-05	0
579	579	5.474417209311172e-05	0
580	580	0.000778035	0
581	581	0.000138177	0
582	582	0.000152012	0
583	583	5.280106196159929e-05	0
584	584	5.806201645634299e-05	0
585	585	0.000645169	0
586	586	7.145851216495046e-05	0
587	587	0.000326855	0
588	588	0.000294383	0
589	589	0.000575372	0
590	590	0.000255583	0
591	591	0.000810883	0
592	592	0.000234186	0
593	593	3.476927196047126e-05	0
594	594	4.6706214072430074e-05	0
595	595	8.911636895263338e-05	0
596	596	8.192859906403126e-05	0
597	597	5.5466421836908165e-05	0
598	598	7.070062306720854e-05	0
599	599	0.000550626	0
600	600	9.033833786497653e-05	0
601	601	8.699205812196358e-05	0
602	602	3.2495188252554014e-05	0
603	603	3.6414354097243884e-05	0
604	604	7.713928446440949e-05	0
605	605	5.222449848742221e-05	0
606	606	6.378949325324079e-05	0
607	607	0.000652208	0
608	608	0.000458083	0
609	609	0.000603	0
610	610	0.000627591	0
611	611	0.000244831	0
612	612	0.000716598	0
613	613	7.276400812076691e-05	0
614	614	5.5466421836908165e-05	0
615	615	5.4089492094626e-05	0
616	616	8.800207913587322e-05	0
617	617	7.115447200361233e-05	0
618	618	4.367665934380736e-05	0
619	619	3.330372630000254e-05	0
620	620	1.9799245646400696e-05	0
621	621	3.878388292428904e-05	0
622	622	6.745250949794584e-05	0
623	623	9.653532797024392e-05	0
624	624	0.000105346	0
625	625	4.352979418983711e-05	0
626	626	4.8342428012185494e-05	0
627	627	8.473650630373289e-05	0
628	628	3.891682403252162e-05	0
629	629	3.3537797305859004e-05	0
630	630	2.9386777504566974e-05	0
631	631	7.024944492848159e-05	0
632	632	0.000139883	0
633	633	3.786409897403752e-05	0
634	634	4.3285961849245694e-05	0
635	635	7.987951282943297e-05	0
636	636	3.786409897403752e-05	0
637	637	4.446726427717753e-05	0
638	638	4.2946602542500796e-05	0
639	639	3.5256062170801834e-05	0
640	640	5.755937376947907e-05	0
641	641	9.024378301174089e-05	0
642	642	5.952917895454509e-05	0
643	643	2.3130356407339534e-05	0
644	644	6.847090188306831e-05	0
645	645	4.738633988039476e-05	0
646	646	1.9645436418470717e-05	0
647	647	1.5903130508757023e-05	0
648	648	0.000199542	0
649	649	0.000143648	0
650	650	9.186376539400238e-05	0
651	651	0.000195359	0
652	652	0.000157685	0
653	653	4.66023415814929e-05	0
654	654	3.9542408131370085e-05	0
655	655	2.0529056906630524e-05	0
656	656	4.0313625371066935e-05	0
657	657	7.448597620463905e-05	0
658	658	3.027438121463833e-05	0
659	659	7.53609209080874e-05	0
660	660	2.834985322975796e-05	0
661	661	3.751864134593055e-05	0
662	662	3.2762861052192826e-05	0
663	663	3.257148260360898e-05	0
664	664	6.44795354745152e-05	0
665	665	0.000141681	0
666	666	3.637244124058337e-05	0
667	667	3.377324822384849e-05	0
668	668	7.713928446440949e-05	0
669	669	0.0157826	0
670	670	4.6706214072430074e-05	0
671	671	2.8554818284588063e-05	0
672	672	7.284147561252185e-05	0
673	673	5.6074800829432125e-05	0
674	674	6.142667444638045e-05	0
675	675	5.0975708161205267e-05	0
676	676	0.00239598	0
677	677	4.3237344716051276e-05	0
678	678	7.284147561252185e-05	0
679	679	7.047470230200456e-05	0
680	680	0.000309383	0
681	681	6.385818731821866e-05	0
682	682	7.039953657835496e-05	0
683	683	3.16657476235026e-05	0
684	684	0.00010164	0
685	685	0.000106334	0
686	686	2.4191570581880266e-05	0
687	687	0.000427384	0
688	688	0.000103666	0
689	689	3.7561677086345516e-05	0
690	690	0.000680123	0
691	691	2.5043138626092834e-05	0
692	692	4.2417984194360745e-05	0
693	693	6.149306530734025e-05	0
694	694	4.175336050022342e-05	0
695	695	0.00019605	0
696	696	3.412901714126578e-05	0
697	697	4.2513674854565396e-05	0
698	698	4.156512670051712e-05	0
699	699	0.00028312	0
700	700	0.000624194	0
701	701	0.000502752	0
702	702	0.000503001	0
703	703	0.00012205	0
704	704	4.527032144573765e-05	0
705	705	1.9239658968424153e-05	0
706	706	0.000168446	0
707	707	2.5104865642507316e-05	0
708	708	5.4863955933004175e-05	0
709	709	8.874347821182988e-05	0
710	710	2.560300243522616e-05	0
711	711	6.702029258681154e-05	0
712	712	5.4863955933004175e-05	0
713	713	4.8342428012185494e-05	0
714	714	5.619718941501582e-05	0
715	715	7.488251786400966e-05	0
716	716	6.942909362700772e-05	0
717	717	6.795996392836622e-05	0
718	718	6.0766289566620526e-05	0
719	719	7.291902207947693e-05	0
720	720	8.64456990720509e-05	0
721	721	3.5997036216590566e-05	0
722	722	0.000111923	0
723	723	7.738476810463978e-05	0
724	724	3.976790386640616e-05	0
725	725	7.30743519389874e-05	0
726	726	0.015356757716441582	0
727	727	0.000117669	0
728	728	6.810558414600003e-05	0
729	729	0.00833005	0
730	730	0.000134687	0
731	731	0.000151548	0
732	732	0.000605087	0
733	733	5.5285061751437836e-05	0
734	734	0.000159337	0
735	735	0.00018359	0
736	736	8.218813167440671e-05	0
737	737	6.788725361548402e-05	0
738	738	4.542229414128663e-05	0
739	739	4.9588808876842385e-05	0
740	740	0.000100903	0
741	741	0.000101376	0
742	742	5.57090566262832e-05	0
743	743	1.9239658968424153e-05	0
744	744	3.9050160016754805e-05	0
745	745	7.763096970123482e-05	0
746	746	2.485869707190506e-05	0
747	747	5.806201645634299e-05	0
748	748	7.409135866832593e-05	0
749	749	4.1097760081678095e-05	0
750	750	5.367652790136843e-05	0
751	751	6.195964791782899e-05	0
752	752	4.9588808876842385e-05	0
753	753	6.651924519899005e-05	0
754	754	7.472366283874834e-05	0
755	755	4.100482780982676e-05	0
756	756	6.209354677985211e-05	0
757	757	4.74917502338652e-05	0
758	758	5.444572050411672e-05	0
759	759	4.707136380770899e-05	0
760	760	0.00219813	0
761	761	0.00995158	0
762	762	0.000120366	0
763	763	6.276695538806834e-05	0
764	764	6.0897852198632825e-05	0
765	765	3.743269766133354e-05	0
766	766	5.1540014684323586e-05	0
767	767	0.000326652	0
768	768	3.769103559231806e-05	0
769	769	4.9588808876842385e-05	0
770	770	8.763353777472728e-05	0
771	771	3.11839357226051e-05	0
772	772	4.4417488362410426e-05	0
773	773	8.124022824517396e-05	0
774	774	7.70576298511354e-05	0
775	775	7.29966475216321e-05	0
776	776	7.369867243463395e-05	0
777	777	6.825150159756884e-05	0
778	778	4.624038818794977e-05	0
779	779	3.773423789860965e-05	0
780	780	3.5748597467963013e-05	0
781	781	7.971090364900033e-05	0
782	782	6.795996392836622e-05	0
783	783	3.738978828123878e-05	0
784	784	8.918887751977712e-06	0
785	785	6.573875483488629e-05	0
786	786	6.995011456089614e-05	0
787	787	7.276400812076691e-05	0
788	788	4.13776280881283e-05	0
789	789	0.000106169	0
790	790	0.000208327	0
791	791	0.000270067	0
792	792	9.38533660719569e-05	0
793	793	9.400050979299666e-05	0
794	794	0.000337648	0
795	795	0.000150548	0
796	796	0.0644231	0
797	797	4.4070418204308264e-05	0
798	798	5.086350594052443e-05	0
799	799	6.774205412027994e-05	0
800	800	8.939698650552837e-05	0
801	801	5.755937376947907e-05	0
802	802	6.752477898562011e-05	0
803	803	0.000103558	0
804	804	3.287813899794019e-05	0
805	805	4.506837467946489e-05	0
806	806	5.385317388534791e-05	0
807	807	9.052771465121551e-05	0
808	808	7.697603554619597e-05	0
809	809	6.096372182327183e-05	0
810	810	6.972638499851731e-05	0
811	811	7.092721583956992e-05	0
812	812	9.88249611771086e-05	0
813	813	3.3733911394624636e-05	0
814	814	5.120077025059703e-05	0
815	815	3.940763336258198e-05	0
816	816	2.4981536534085813e-05	0
817	817	7.16873104992643e-05	0
818	818	0.000110258	0
819	819	3.851915805348383e-05	0
820	820	3.9542408131370085e-05	0
821	821	7.528099226191414e-05	0
822	822	4.66023415814929e-05	0
823	823	0.000528498	0
824	824	0.1423796697874829	0
825	825	9.148017566745158e-05	0
826	826	0.000364526	0
827	827	0.000282502	0
828	828	0.000333265	0
829	829	0.00282431	0
830	830	2.407180684476604e-05	0
831	831	4.496770283800171e-05	0
832	832	7.115447200361233e-05	0
833	833	5.205262547735549e-05	0
834	834	7.199343847771106e-05	0
835	835	7.291902207947693e-05	0
836	836	6.372085806068482e-05	0
837	837	3.7261317169333035e-05	0
838	838	3.913926701709483e-05	0
839	839	2.5104865642507316e-05	0
840	840	2.5665825053053234e-05	0
841	841	3.125766553352523e-05	0
842	842	2.4920059366486254e-05	0
843	843	0.2528347292956079	0
844	844	0.00767348	0
845	845	8.340937832264695e-05	0
846	846	0.000163478	0
847	847	5.303326484499471e-05	0
848	848	3.189019514224616e-05	0
849	849	3.295518145952721e-05	0
850	850	9.51358515262836e-05	0
851	851	0.00017604	0
852	852	0.00053772	0
853	853	6.489682176508847e-05	0
854	854	7.746675297784164e-05	0
855	855	7.820823533673661e-05	0
856	856	3.5997036216590566e-05	0
857	857	1.0403963835845054e-05	0
858	858	1.4585305806245317e-05	0
859	859	4.2801869718933806e-05	0
860	860	7.67317523290075e-05	0
861	861	7.70576298511354e-05	0
862	862	7.401267065075093e-05	0
863	863	5.063975914719286e-05	0
864	864	2.945698789338716e-05	0
865	865	4.100482780982676e-05	0
866	866	4.008546314609224e-05	0
867	867	3.4568113510286984e-05	0
868	868	6.795996392836622e-05	0
869	869	5.522472900628367e-05	0
870	870	7.996392583106036e-05	0
871	871	5.403032818243362e-05	0
872	872	0.000131618	0
873	873	0.000131956	0
874	874	7.616454382626292e-05	0
875	875	8.818688828371975e-05	0
876	876	7.432789657225163e-05	0
877	877	7.520114689867919e-05	0
878	878	7.268661386056118e-05	0
879	879	7.385551718207403e-05	0
880	880	7.207016360258487e-05	0
881	881	7.032445270173095e-05	0
882	882	4.8611006872756595e-05	0
883	883	5.063975914719286e-05	0
884	884	6.0307842837656984e-05	0
885	885	3.136852373989128e-05	0
886	886	6.644793777284454e-05	0
887	887	7.36203721134959e-05	0
888	888	4.639520973435403e-05	0
889	889	2.6752694680331418e-05	0
890	890	0.000100327	0
891	891	7.01745046431305e-05	0
892	892	7.100289705588942e-05	0
893	893	3.322600752351994e-05	0
894	894	5.444572050411672e-05	0
895	895	4.759735730737958e-05	0
896	896	6.580935866379435e-05	0
897	897	7.59226399164672e-05	0
898	898	7.632620462499765e-05	0
899	899	2.869212456751823e-05	0
900	900	4.2657563361447466e-05	0
901	901	3.397050673505952e-05	0
902	902	5.041688108106261e-05	0
903	903	7.207016360258487e-05	0
904	904	7.260928565234098e-05	0
905	905	7.05499383853779e-05	0
906	906	0.000134549	0
907	907	5.850506589310843e-05	0
908	908	7.912340569938834e-05	0
909	909	0.000118155	0
910	910	6.566821562205104e-05	0
911	911	4.997373400223157e-05	0
912	912	2.7943518645572358e-05	0
913	913	2.642926969714545e-05	0
914	914	0.00337494	0
915	915	6.276695538806834e-05	0
916	916	4.105127097114876e-05	0
917	917	5.456492136344099e-05	0
918	918	0.000229992	0
919	919	8.21015260340414e-05	0
920	920	0.000288239	0
921	921	0.00263727	0
922	922	3.773423789860965e-05	0
923	923	4.246580726781577e-05	0
924	924	4.9588808876842385e-05	0
925	925	6.149306530734025e-05	0
926	926	7.291902207947693e-05	0
927	927	7.697603554619597e-05	0
928	928	0.000125614	0
929	929	8.297129570801274e-05	0
930	930	5.176728377158054e-05	0
931	931	3.096361214522059e-05	0
932	932	3.683576576508893e-05	0
933	933	0.000184895	0
934	934	5.222449848742221e-05	0
935	935	0.000145938	0
936	936	4.43180815600619e-05	0
937	937	6.965196164174886e-05	0
938	938	7.16873104992643e-05	0
939	939	4.2084533668497616e-05	0
940	940	5.0028939103028796e-05	0
941	941	6.687678746862824e-05	0
942	942	5.644268885028615e-05	0
943	943	5.385317388534791e-05	0
944	944	0.000112445	0
945	945	8.52728211441029e-05	0
946	946	0.000132566	0
947	947	5.687463006617641e-05	0
948	948	7.73028550270744e-05	0
949	949	4.6914563573563534e-05	0
950	950	6.317417736632076e-05	0
951	951	1.707161597966559e-05	0
952	952	0.000129078	0
953	953	6.00472706264654e-05	0
954	954	6.303816914849804e-05	0
955	955	3.583124573284588e-05	0
956	956	0.000164727	0
957	957	8.244841383122693e-05	0
958	958	6.666204671993591e-05	0
959	959	4.991858633794352e-05	0
960	960	4.1706230972616735e-05	0
961	961	5.516445656946415e-05	0
962	962	0.00035726	0
963	963	3.670890718317838e-05	0
964	964	4.5778634551970255e-05	0
965	965	2.4251630503615838e-05	0
966	966	0.000159175	0
967	967	4.562561507604148e-05	0
968	968	7.409135866832593e-05	0
969	969	4.217957098841035e-05	0
970	970	5.165353938062826e-05	0
971	971	0.000138036	0
972	972	9.424624615386735e-05	0
973	973	6.043850371647517e-05	0
974	974	6.588004290381528e-05	0
975	975	7.496205307009504e-05	0
976	976	4.92609641542751e-05	0
977	977	5.33248010782846e-05	0
978	978	2.977465486652795e-05	0
979	979	3.9183880825599485e-05	0
980	980	7.291902207947693e-05	0
981	981	6.531655341504004e-05	0
982	982	3.181523044637869e-05	0
983	983	0.000120676	0
984	984	4.194232805133449e-05	0
985	985	5.2859029758488015e-05	0
986	986	7.115447200361233e-05	0
987	987	3.342059523705415e-05	0
988	988	4.7915430643822805e-05	0
989	989	5.850506589310843e-05	0
990	990	2.8486362581123272e-05	0
991	991	4.74917502338652e-05	0
992	992	1.782073883019407e-05	0
993	993	5.743432874534584e-05	0
994	994	4.696678484770892e-05	0
995	995	0.000164936	0
996	996	6.372085806068482e-05	0
997	997	2.1279098741305867e-05	0
998	998	6.72360815517964e-05	0
999	999	3.330372630000254e-05	0
1000	1000	7.608381681261208e-05	0
1001	1001	0.0010451	0
1002	1002	0.00205246	0
1003	1003	3.063554485618024e-05	0
1004	1004	4.476693639199259e-05	0
1005	1005	4.285006756561121e-05	0
1006	1006	4.3873153949446315e-05	0
1007	1007	3.612180554547973e-05	0
1008	1008	0.000101534	0
1009	1009	5.504407969761443e-05	0
1010	1010	8.967842827233007e-05	0
1011	1011	5.0028939103028796e-05	0
1012	1012	5.522472900628367e-05	0
1013	1013	6.122788381628707e-05	0
1014	1014	5.291705068414773e-05	0
1015	1015	7.338590479572611e-05	0
1016	1016	0.000178688	0
1017	1017	2.9987991292570872e-05	0
1018	1018	3.8212270477203175e-05	0
1019	1019	6.839768612890532e-05	0
1020	1020	3.330372630000254e-05	0
1021	1021	7.009963184567773e-05	0
1022	1022	3.291664443369367e-05	0
1023	1023	6.766956924569628e-05	0
1024	1024	0.00114059	0
1025	1025	6.083203283093933e-05	0
1026	1026	6.136034389375529e-05	0
1027	1027	8.818688828371975e-05	0
1028	1028	7.448597620463905e-05	0
1029	1029	0.000233702	0
1030	1030	7.245487764880283e-05	0
1031	1031	3.608017843545237e-05	0
1032	1032	3.257148260360898e-05	0
1033	1033	2.560300243522616e-05	0
1034	1034	3.2002911419684146e-05	0
1035	1035	2.560300243522616e-05	0
1036	1036	3.999451243380757e-05	0
1037	1037	5.420800227992739e-05	0
1038	1038	3.782077461516393e-05	0
1039	1039	3.717587318236588e-05	0
1040	1040	4.481705692581475e-05	0
1041	1041	0.000105128	0
1042	1042	0.00026804	0
1043	1043	4.4268453544305936e-05	0
1044	1044	5.3266382404798814e-05	0
1045	1045	4.882681163278147e-05	0
1046	1046	3.2115962264788095e-05	0
1047	1047	5.940028855612235e-05	0
1048	1048	2.579182639506428e-05	0
1049	1049	9.268388694943953e-05	0
1050	1050	0.000132974	0
1051	1051	5.474417209311172e-05	0
1052	1052	5.656579969997277e-05	0
1053	1053	8.236156982934855e-05	0
1054	1054	2.365630108597731e-05	0
1055	1055	5.251207447340421e-05	0
1056	1056	6.043850371647517e-05	0
1057	1057	4.43677598327634e-05	0
1058	1058	4.6034663535285785e-05	0
1059	1059	3.181523044637869e-05	0
1060	1060	3.4568113510286984e-05	0
1061	1061	5.047251839159141e-05	0
1062	1062	2.5290756032639125e-05	0
1063	1063	4.054290330023242e-05	0
1064	1064	4.58297429937503e-05	0
1065	1065	2.6493701973142258e-05	0
1066	1066	5.552698863583724e-05	0
1067	1067	5.444572050411672e-05	0
1068	1068	7.648818419635832e-05	0
1069	1069	7.092721583956992e-05	0
1070	1070	4.081951609252493e-05	0
1071	1071	5.749682253915786e-05	0
1072	1072	7.417013284066469e-05	0
1073	1073	0.000174221	0
1074	1074	0.000160597	0
1075	1075	6.083203283093933e-05	0
1076	1076	2.449303040804352e-05	0
1077	1077	0.000116823	0
1078	1078	5.914325730572165e-05	0
1079	1079	4.2946602542500796e-05	0
1080	1080	8.21015260340414e-05	0
1081	1081	5.8759587168058015e-05	0
1082	1082	2.1224842778822816e-05	0
1083	1083	5.498398387806063e-05	0
1084	1084	2.1606877411887587e-05	0
1085	1085	4.3237344716051276e-05	0
1086	1086	2.485869707190506e-05	0
1087	1087	6.673355517386355e-05	0
1088	1088	4.049695696471483e-05	0
1089	1089	2.5415289871840655e-05	0
1090	1090	2.774213188526411e-05	0
1091	1091	0.000163022	0
1092	1092	0.00042191	0
1093	1093	1.8398148056968804e-05	0
1094	1094	0.000254485	0
1095	1095	0.000665856	0
1096	1096	9.052771465121551e-05	0
1097	1097	5.991736647365565e-05	0
1098	1098	2.449303040804352e-05	0
1099	1099	3.8212270477203175e-05	0
1100	1100	3.1073610239861686e-05	0
1101	1101	3.287813899794019e-05	0
1102	1102	4.74917502338652e-05	0
1103	1103	5.558761861492641e-05	0
1104	1104	0.000138744	0
1105	1105	2.4012100157561918e-05	0
1106	1106	2.485869707190506e-05	0
1107	1107	6.766956924569628e-05	0
1108	1108	3.786409897403752e-05	0
1109	1109	6.358378008787864e-05	0
1110	1110	2.8968353971111954e-05	0
1111	1111	0.000150932	0
1112	1112	0.000376772	0
1113	1113	0.00049953	0
1114	1114	4.471687042285413e-05	0
1115	1115	3.291664443369367e-05	0
1116	1116	3.338159584732173e-05	0
1117	1117	2.4675331016351655e-05	0
1118	1118	2.010957941323208e-05	0
1119	1119	3.264792341776235e-05	0
1120	1120	7.115447200361233e-05	0
1121	1121	5.338328580375593e-05	0
1122	1122	2.5477737716445332e-05	0
1123	1123	5.314971162370386e-05	0
1124	1124	6.331044548434752e-05	0
1125	1125	5.4386201921480164e-05	0
1126	1126	6.399580088647294e-05	0
1127	1127	0.000493146	0
1128	1128	6.90591163531323e-05	0
1129	1129	9.643473510398085e-05	0
1130	1130	0.00102074	0
1131	1131	9.148017566745158e-05	0
1132	1132	0.000352671	0
1133	1133	7.284147561252185e-05	0
1134	1134	7.68945331396712e-05	0
1135	1135	8.827943142322139e-05	0
1136	1136	3.654034538786583e-05	0
1137	1137	4.5983356937549074e-05	0
1138	1138	4.0222229525836124e-05	0
1139	1139	2.485869707190506e-05	0
1140	1140	0.000438108	0
1141	1141	0.000653818	0
1142	1142	4.7862287513705095e-05	0
1143	1143	8.599282655630316e-05	0
1144	1144	4.04510580143173e-05	0
1145	1145	2.8418040417542337e-05	0
1146	1146	2.572876110798593e-05	0
1147	1147	7.268661386056118e-05	0
1148	1148	8.332158518245437e-05	0
1149	1149	8.800207913587322e-05	0
1150	1150	6.810558414600003e-05	0
1151	1151	7.322996898104379e-05	0
1152	1152	0.000225587	0
1153	1153	0.000470264	0
1154	1154	0.000933388	0
1155	1155	5.025029653757854e-05	0
1156	1156	5.9271652314252726e-05	0
1157	1157	0.000135517	0
1158	1158	5.7371892388042995e-05	0
1159	1159	3.666670570805924e-05	0
1160	1160	0.000374719	0
1161	1161	7.632620462499765e-05	0
1162	1162	8.297129570801274e-05	0
1163	1163	6.965196164174886e-05	0
1164	1164	7.528099226191414e-05	0
1165	1165	3.7561677086345516e-05	0
1166	1166	2.233038070749685e-05	0
1167	1167	2.694826599408532e-05	0
1168	1168	3.679343649373686e-05	0
1169	1169	4.367665934380736e-05	0
1170	1170	2.6817755886103734e-05	0
1171	1171	4.6654258442139635e-05	0
1172	1172	3.976790386640616e-05	0
1173	1173	4.43677598327634e-05	0
1174	1174	1.9747874432591154e-05	0
1175	1175	4.13776280881283e-05	0
1176	1176	7.456512371428747e-05	0
1177	1177	3.949743534468307e-05	0
1178	1178	6.216058954519111e-05	0
1179	1179	7.456512371428747e-05	0
1180	1180	3.174041508543507e-05	0
1181	1181	6.18927946929703e-05	0
1182	1182	3.345962334504116e-05	0
1183	1183	3.8081389903737386e-05	0
1184	1184	4.013100886195832e-05	0
1185	1185	7.552102517742338e-05	0
1186	1186	0.00058859	0
1187	1187	5.379423684736678e-05	0
1188	1188	5.4505293651437e-05	0
1189	1189	4.054290330023242e-05	0
1190	1190	8.124022824517396e-05	0
1191	1191	3.3148438081961205e-05	0
1192	1192	3.381262238680331e-05	0
1193	1193	0.000116222	0
1194	1194	6.23621198967723e-05	0
1195	1195	0.000125808	0
1196	1196	3.19653048652993e-05	0
1197	1197	4.542229414128663e-05	0
1198	1198	2.3952511215201617e-05	0
1199	1199	4.486722197293155e-05	0
1200	1200	6.454892308534142e-05	0
1201	1201	3.0238460421797887e-05	0
1202	1202	3.114712322795967e-05	0
1203	1203	3.713321365108604e-05	0
1204	1204	5.4505293651437e-05	0
1205	1205	2.5166706096027428e-05	0
1206	1206	6.454892308534142e-05	0
1207	1207	5.8759587168058015e-05	0
1208	1208	0.00149545	0
1209	1209	6.788725361548402e-05	0
1210	1210	0.000245123	0
1211	1211	0.00058137	0
1212	1212	0.000142916	0
1213	1213	0.000400796	0
1214	1214	0.000506245	0
1215	1215	0.000134274	0
1216	1216	4.3873153949446315e-05	0
1217	1217	3.0238460421797887e-05	0
1218	1218	3.03463348015121e-05	0
1219	1219	3.0817447716662314e-05	0
1220	1220	2.037098301789402e-05	0
1221	1221	2.1772212711297023e-05	0
1222	1222	0.000115564	0
1223	1223	3.5460586400423976e-05	0
1224	1224	6.745250949794584e-05	0
1225	1225	4.3922391396939866e-05	0
1226	1226	2.642926969714545e-05	0
1227	1227	5.420800227992739e-05	0
1228	1228	1.18873823020575e-05	0
1229	1229	9.043298461662687e-05	0
1230	1230	7.032445270173095e-05	0
1231	1231	0.000104421	0
1232	1232	7.480304583808438e-05	0
1233	1233	0.000162361	0
1234	1234	0.000484199	0
1235	1235	0.000331321	0
1236	1236	5.552698863583724e-05	0
1237	1237	3.49308997332132e-05	0
1238	1238	5.108812576879553e-05	0
1239	1239	0.00016523	0
1240	1240	8.124022824517396e-05	0
1241	1241	3.645631290311175e-05	0
1242	1242	3.896122245411685e-05	0
1243	1243	5.787307331574832e-05	0
1244	1244	4.511878526765842e-05	0
1245	1245	3.730409731728215e-05	0
1246	1246	5.303326484499471e-05	0
1247	1247	7.085161647027603e-05	0
1248	1248	6.365228748420168e-05	0
1249	1249	9.56833722295944e-05	0
1250	1250	3.687813524199742e-05	0
1251	1251	3.891682403252162e-05	0
1252	1252	5.978772509287539e-05	0
1253	1253	6.07005994310727e-05	0
1254	1254	0.000134412	0
1255	1255	5.850506589310843e-05	0
1256	1256	6.18260146996608e-05	0
1257	1257	0.000543598	0
1258	1258	0.00618869	0
1259	1259	5.972299414703086e-05	0
1260	1260	2.9668460504707224e-05	0
1261	1261	6.175929501468594e-05	0
1262	1262	3.751864134593055e-05	0
1263	1263	4.402103429371631e-05	0
1264	1264	3.981313942512267e-05	0
1265	1265	3.2762861052192826e-05	0
1266	1266	0	0
1267	1267	4.8611006872756595e-05	0
1268	1268	6.781461797006376e-05	0
1269	1269	0.000659972	0
1270	1270	4.696678484770892e-05	0
1271	1271	0.000117064	0
1272	1272	4.2898315669234155e-05	0
1273	1273	4.7439019210700845e-05	0
1274	1274	2.0581955931584224e-05	0
1275	1275	6.876443834279035e-05	0
1276	1276	6.716408488754073e-05	0
1277	1277	0.000131888	0
1278	1278	0.000205409	0
1279	1279	2.1772212711297023e-05	0
1280	1280	0.000102275	0
1281	1281	5.718496526892051e-05	0
1282	1282	7.779550232542848e-05	0
1283	1283	0.000317072	0
1284	1284	3.790747789759482e-05	0
1285	1285	0.000240421	0
1286	1286	6.60216009243374e-05	0
1287	1287	0.00057822	0
1288	1288	6.216058954519111e-05	0
1289	1289	3.5997036216590566e-05	0
1290	1290	7.779550232542848e-05	0
1291	1291	5.850506589310843e-05	0
1292	1292	4.3188764916587834e-05	0
1293	1293	8.617370273918366e-05	0
1294	1294	5.863220017026302e-05	0
1295	1295	7.464435737869966e-05	0
1296	1296	3.616347573288896e-05	0
1297	1297	3.747565155472293e-05	0
1298	1298	3.696299912022186e-05	0
1299	1299	3.834354449075684e-05	0
1300	1300	3.825598396842645e-05	0
1301	1301	0.000110715	0
1302	1302	4.765023622955506e-05	0
1303	1303	7.853988809986244e-05	0
1304	1304	3.4850003281860284e-05	0
1305	1305	4.013100886195832e-05	0
1306	1306	2.365630108597731e-05	0
1307	1307	3.3655349737369845e-05	0
1308	1308	4.915211048207939e-05	0
1309	1309	0.000105949	0
1310	1310	6.276695538806834e-05	0
1311	1311	7.937469904252209e-05	0
1312	1312	0.000103935	0
1313	1313	0.000100903	0
1314	1314	3.513382866379291e-05	0
1315	1315	5.631981923393808e-05	0
1316	1316	6.89853391570921e-05	0
1317	1317	5.589166164808998e-05	0
1318	1318	2.8418040417542337e-05	0
1319	1319	4.13776280881283e-05	0
1320	1320	0.000863602	0
1321	1321	7.763096970123482e-05	0
1322	1322	2.5043138626092834e-05	0
1323	1323	5.625847560622236e-05	0
1324	1324	4.3188764916587834e-05	0
1325	1325	5.837817141337964e-05	0
1326	1326	8.244841383122693e-05	0
1327	1327	0.000135934	0
1328	1328	8.030245661616036e-05	0
1329	1329	3.8387378598649396e-05	0
1330	1330	7.100289705588942e-05	0
1331	1331	4.3237344716051276e-05	0
1332	1332	6.142667444638045e-05	0
1333	1333	3.751864134593055e-05	0
1334	1334	4.3480930079653224e-05	0
1335	1335	4.707136380770899e-05	0
1336	1336	4.3873153949446315e-05	0
1337	1337	7.544093858084986e-05	0
1338	1338	2.9916738431109075e-05	0
1339	1339	7.260928565234098e-05	0
1340	1340	3.843126727122566e-05	0
1341	1341	3.11839357226051e-05	0
1342	1342	0.24697765563122445	0
1343	1343	5.165353938062826e-05	0
1344	1344	0.000102968	0
1345	1345	0.00010201	0
1346	1346	7.385551718207403e-05	0
1347	1347	5.131363299113343e-05	0
1348	1348	5.8188289185859916e-05	0
1349	1349	2.2784828419508824e-05	0
1350	1350	5.385317388534791e-05	0
1351	1351	6.702029258681154e-05	0
1352	1352	3.264792341776235e-05	0
1353	1353	0.000125614	0
1354	1354	0.0715898	0
1355	1355	8.124022824517396e-05	0
1356	1356	3.834354449075684e-05	0
1357	1357	5.4267348553036416e-05	0
1358	1358	6.434099430663769e-05	0
1359	1359	5.9271652314252726e-05	0
1360	1360	8.420331457354947e-05	0
1361	1361	6.738029026721713e-05	0
1362	1362	4.527032144573765e-05	0
1363	1363	6.216058954519111e-05	0
1364	1364	7.39340630442888e-05	0
1365	1365	9.167176950294485e-05	0
1366	1366	5.33248010782846e-05	0
1367	1367	9.538435776280943e-05	0
1368	1368	7.145851216495046e-05	0
1369	1369	4.6706214072430074e-05	0
1370	1370	0.000119748	0
1371	1371	3.234305186295387e-05	0
1372	1372	4.1097760081678095e-05	0
1373	1373	7.560118787737152e-05	0
1374	1374	4.3725707250820624e-05	0
1375	1375	5.558761861492641e-05	0
1376	1376	6.269931528303391e-05	0
1377	1377	4.696678484770892e-05	0
1378	1378	6.461836956858953e-05	0
1379	1379	0.000258081	0
1380	1380	0.000113086	0
1381	1381	0.000108391	0
1382	1382	6.609247757666408e-05	0
1383	1383	0.022173	0
1384	1384	0.000286928	0
1385	1385	4.9588808876842385e-05	0
1386	1386	5.946470647299187e-05	0
1387	1387	5.222449848742221e-05	0
1388	1388	3.052682328795564e-05	0
1389	1389	2.4797453958080402e-05	0
1390	1390	5.564830890235021e-05	0
1391	1391	4.649867299016331e-05	0
1392	1392	7.73028550270744e-05	0
1393	1393	4.532093162580057e-05	0
1394	1394	0.000503997	0
1395	1395	0.000235674	0
1396	1396	4.1989684453152434e-05	0
1397	1397	5.199544743246797e-05	0
1398	1398	2.28995564106808e-05	0
1399	1399	6.942909362700772e-05	0
1400	1400	5.4267348553036416e-05	0
1401	1401	2.6687752655315653e-05	0
1402	1402	5.314971162370386e-05	0
1403	1403	0.000106169	0
1404	1404	2.3014733842537098e-05	0
1405	1405	8.411475752778482e-05	0
1406	1406	5.8759587168058015e-05	0
1407	1407	4.882681163278147e-05	0
1408	1408	2.4553679053998172e-05	0
1409	1409	3.43679386603224e-05	0
1410	1410	0.000109973	0
1411	1411	4.3873153949446315e-05	0
1412	1412	8.626428011415867e-05	0
1413	1413	0.000179232	0
1414	1414	0.000184614	0
1415	1415	2.8418040417542337e-05	0
1416	1416	3.2724507823188666e-05	0
1417	1417	0.000425903	0
1418	1418	1.3500769537152523e-05	0
1419	1419	3.133153319206739e-05	0
1420	1420	7.616454382626292e-05	0
1421	1421	3.612180554547973e-05	0
1422	1422	0.000173121	0
1423	1423	5.781020762053936e-05	0
1424	1424	3.393097892944265e-05	0
1425	1425	4.7968624030886046e-05	0
1426	1426	5.6812739355710753e-05	0
1427	1427	3.43679386603224e-05	0
1428	1428	0.011211561115632646	0
1429	1429	4.8288872775114423e-05	0
1430	1430	3.533775411780687e-05	0
1431	1431	1.707161597966559e-05	0
1432	1432	3.9587416815875345e-05	0
1433	1433	0.00250636	0
1434	1434	2.330464318670449e-05	0
1435	1435	3.401008048988373e-05	0
1436	1436	0.000597372	0
1437	1437	5.914325730572165e-05	0
1438	1438	5.583073443506581e-05	0
1439	1439	3.5419604015212156e-05	0
1440	1440	3.9949106001476246e-05	0
1441	1441	2.6108989362837026e-05	0
1442	1442	0.000148339	0
1443	1443	2.6558260609459257e-05	0
1444	1444	1.767849157156179e-05	0
1445	1445	4.100482780982676e-05	0
1446	1446	0.0147682	0
1447	1447	0.00018005	0
1448	1448	5.9593723231734805e-05	0
1449	1449	7.30743519389874e-05	0
1450	1450	3.1036908310496416e-05	0
1451	1451	5.268529724143664e-05	0
1452	1452	2.8146088597969698e-05	0
1453	1453	5.668915178299795e-05	0
1454	1454	3.5296885169700676e-05	0
1455	1455	4.844970505220424e-05	0
1456	1456	6.290243231818116e-05	0
1457	1457	0.00221543	0
1458	1458	2.821387947384074e-05	0
1459	1459	0.000117426	0
1460	1460	0.000297837	0
1461	1461	0.000375651	0
1462	1462	0.000146237	0
1463	1463	0.000147284	0
1464	1464	3.999451243380757e-05	0
1465	1465	7.01745046431305e-05	0
1466	1466	4.4616880639937446e-05	0
1467	1467	3.5460586400423976e-05	0
1468	1468	8.367323877398901e-05	0
1469	1469	5.0028939103028796e-05	0
1470	1470	4.527032144573765e-05	0
1471	1471	4.6654258442139635e-05	0
1472	1472	0.000323494	0
1473	1473	3.743269766133354e-05	0
1474	1474	7.903979250115126e-05	0
1475	1475	5.718496526892051e-05	0
1476	1476	5.188125790856955e-05	0
1477	1477	0.000117245	0
1478	1478	9.749593204756883e-05	0
1479	1479	8.939698650552837e-05	0
1480	1480	3.444789171701206e-05	0
1481	1481	5.125717003078518e-05	0
1482	1482	5.583073443506581e-05	0
1483	1483	6.109568076719744e-05	0
1484	1484	3.5583779097136186e-05	0
1485	1485	7.322996898104379e-05	0
1486	1486	4.367665934380736e-05	0
1487	1487	5.338328580375593e-05	0
1488	1488	5.70606468166284e-05	0
1489	1489	9.795406861938282e-05	0
1490	1490	3.5997036216590566e-05	0
1491	1491	3.020257552677569e-05	0
1492	1492	5.82515267824658e-05	0
1493	1493	6.331044548434752e-05	0
1494	1494	4.980844178020402e-05	0
1495	1495	6.702029258681154e-05	0
1496	1496	9.897940220663955e-05	0
1497	1497	6.096372182327183e-05	0
1498	1498	0.00174433	0
1499	1499	4.008546314609224e-05	0
1500	1500	3.616347573288896e-05	0
1501	1501	4.095843346953756e-05	0
1502	1502	3.595552685140703e-05	0
1503	1503	9.014933872378542e-05	0
1504	1504	3.878388292428904e-05	0
1505	1505	0.000118643	0
1506	1506	5.57090566262832e-05	0
1507	1507	6.573875483488629e-05	0
1508	1508	2.1224842778822816e-05	0
1509	1509	6.854417363782772e-05	0
1510	1510	6.965196164174886e-05	0
1511	1511	3.136852373989128e-05	0
1512	1512	6.0766289566620526e-05	0
1513	1513	3.851915805348383e-05	0
1514	1514	5.373535724589484e-05	0
1515	1515	7.845685501036807e-05	0
1516	1516	0.000109973	0
1517	1517	5.8568607903212956e-05	0
1518	1518	4.7439019210700845e-05	0
1519	1519	6.175929501468594e-05	0
1520	1520	9.714099739544737e-05	0
1521	1521	3.620518612585463e-05	0
1522	1522	2.560300243522616e-05	0
1523	1523	4.105127097114876e-05	0
1524	1524	4.161211838050178e-05	0
1525	1525	2.4553679053998172e-05	0
1526	1526	6.00472706264654e-05	0
1527	1527	5.564830890235021e-05	0
1528	1528	7.971090364900033e-05	0
1529	1529	4.5523851940903895e-05	0
1530	1530	9.24419586291274e-05	0
1531	1531	5.108812576879553e-05	0
1532	1532	5.148333633706591e-05	0
1533	1533	5.837817141337964e-05	0
1534	1534	3.5997036216590566e-05	0
1535	1535	6.44795354745152e-05	0
1536	1536	6.0897852198632825e-05	0
1537	1537	7.284147561252185e-05	0
1538	1538	4.013100886195832e-05	0
1539	1539	6.928089307419904e-05	0
1540	1540	3.92285463269624e-05	0
1541	1541	5.907915959739081e-05	0
1542	1542	3.381262238680331e-05	0
1543	1543	4.812851434922533e-05	0
1544	1544	4.93700317774675e-05	0
1545	1545	6.229488615504031e-05	0
1546	1546	5.638122316998843e-05	0
1547	1547	3.0817447716662314e-05	0
1548	1548	0.000109632	0
1549	1549	4.7439019210700845e-05	0
1550	1550	3.662454731032199e-05	0
1551	1551	3.159122662466854e-05	0
1552	1552	6.839768612890532e-05	0
1553	1553	0.000152244	0
1554	1554	7.214695334353149e-05	0
1555	1555	0.00021155	0
1556	1556	5.687463006617641e-05	0
1557	1557	4.639520973435403e-05	0
1558	1558	4.194232805133449e-05	0
1559	1559	3.397050673505952e-05	0
1560	1560	0.000510519	0
1561	1561	9.877353109087714e-05	0
1562	1562	5.831481320010449e-05	0
1563	1563	4.707136380770899e-05	0
1564	1564	4.43677598327634e-05	0
1565	1565	7.330789596487215e-05	0
1566	1566	7.36203721134959e-05	0
1567	1567	2.931669778380515e-05	0
1568	1568	5.576986896628901e-05	0
1569	1569	4.644691264400408e-05	0
1570	1570	4.871880514909614e-05	0
1571	1571	4.644691264400408e-05	0
1572	1572	4.4070418204308264e-05	0
1573	1573	5.0305773025881635e-05	0
1574	1574	4.077330124132691e-05	0
1575	1575	6.510637886882741e-05	0
1576	1576	7.05499383853779e-05	0
1577	1577	0.000148339	0
1578	1578	6.420270585940056e-05	0
1579	1579	3.782077461516393e-05	0
1580	1580	4.086577402110482e-05	0
1581	1581	7.369867243463395e-05	0
1582	1582	9.780113529821783e-05	0
1583	1583	5.474417209311172e-05	0
1584	1584	7.520114689867919e-05	0
1585	1585	3.612180554547973e-05	0
1586	1586	3.338159584732173e-05	0
1587	1587	3.122077693550513e-05	0
1588	1588	7.01745046431305e-05	0
1589	1589	6.861753011143821e-05	0
1590	1590	4.128415878491614e-05	0
1591	1591	7.100289705588942e-05	0
1592	1592	3.896122245411685e-05	0
1593	1593	5.108812576879553e-05	0
1594	1594	3.662454731032199e-05	0
1595	1595	6.25642389725726e-05	0
1596	1596	6.559774389711408e-05	0
1597	1597	0.000118949	0
1598	1598	3.940763336258198e-05	0
1599	1599	5.103189255448399e-05	0
1600	1600	7.632620462499765e-05	0
1601	1601	5.625847560622236e-05	0
1602	1602	5.793598783199008e-05	0
1603	1603	3.283967376774314e-05	0
1604	1604	3.869547090571007e-05	0
1605	1605	5.952917895454509e-05	0
1606	1606	3.687813524199742e-05	0
1607	1607	5.309146095200743e-05	0
1608	1608	7.779550232542848e-05	0
1609	1609	3.812497559872774e-05	0
1610	1610	4.119086466305698e-05	0
1611	1611	7.39340630442888e-05	0
1612	1612	3.147970933435965e-05	0
1613	1613	7.600318456920139e-05	0
1614	1614	0.000173297	0
1615	1615	6.427182639045907e-05	0
1616	1616	0.000100432	0
1617	1617	5.787307331574832e-05	0
1618	1618	3.687813524199742e-05	0
1619	1619	3.687813524199742e-05	0
1620	1620	6.149306530734025e-05	0
1621	1621	5.274315160121974e-05	0
1622	1622	0.020667032941617147	0
1623	1623	2.9176956192885802e-05	0
1624	1624	3.730409731728215e-05	0
1625	1625	9.268388694943953e-05	0
1626	1626	5.6135959224405733e-05	0
1627	1627	9.071746190293867e-05	0
1628	1628	3.136852373989128e-05	0
1629	1629	7.322996898104379e-05	0
1630	1630	3.679343649373686e-05	0
1631	1631	4.2370211377851253e-05	0
1632	1632	4.456696256981013e-05	0
1633	1633	4.9588808876842385e-05	0
1634	1634	4.3237344716051276e-05	0
1635	1635	3.448792783573516e-05	0
1636	1636	4.89892234138737e-05	0
1637	1637	4.7968624030886046e-05	0
1638	1638	2.8554818284588063e-05	0
1639	1639	4.3188764916587834e-05	0
1640	1640	7.68945331396712e-05	0
1641	1641	7.115447200361233e-05	0
1642	1642	2.336296996177559e-05	0
1643	1643	2.2161785886191515e-05	0
1644	1644	5.9852517782967295e-05	0
1645	1645	9.673682242400688e-05	0
1646	1646	0.000595899	0
1647	1647	5.0807488113122326e-05	0
1648	1648	0.000129344	0
1649	1649	5.444572050411672e-05	0
1650	1650	2.7210822636669022e-05	0
1651	1651	2.9246755910665372e-05	0
1652	1652	8.055721625262304e-05	0
1653	1653	0.00015178	0
1654	1654	0.000291331	0
1655	1655	2.7409092030441605e-05	0
1656	1656	4.0313625371066935e-05	0
1657	1657	6.745250949794584e-05	0
1658	1658	6.935495745278513e-05	0
1659	1659	7.338590479572611e-05	0
1660	1660	3.444789171701206e-05	0
1661	1661	8.920981815306733e-05	0
1662	1662	3.52152793774594e-05	0
1663	1663	0.000130744	0
1664	1664	3.963247719323887e-05	0
1665	1665	5.222449848742221e-05	0
1666	1666	5.251207447340421e-05	0
1667	1667	6.07005994310727e-05	0
1668	1668	1.5213003568631574e-05	0
1669	1669	2.084799322662417e-05	0
1670	1670	6.229488615504031e-05	0
1671	1671	7.608381681261208e-05	0
1672	1672	0.000556918	0
1673	1673	4.4417488362410426e-05	0
1674	1674	6.0503933951818945e-05	0
1675	1675	7.39340630442888e-05	0
1676	1676	4.738633988039476e-05	0
1677	1677	3.8299740537031606e-05	0
1678	1678	4.9588808876842385e-05	0
1679	1679	0.000752413	0
1680	1680	0.000222799	0
1681	1681	5.5466421836908165e-05	0
1682	1682	7.176373695429037e-05	0
1683	1683	4.213202935385031e-05	0
1684	1684	4.377481115843033e-05	0
1685	1685	2.7013714896294588e-05	0
1686	1686	4.476693639199259e-05	0
1687	1687	2.7608524513525045e-05	0
1688	1688	3.257148260360898e-05	0
1689	1689	2.952733900165485e-05	0
1690	1690	0.000119748	0
1691	1691	0.000128155	0
1692	1692	3.743269766133354e-05	0
1693	1693	9.785209584098674e-05	0
1694	1694	3.782077461516393e-05	0
1695	1695	3.851915805348383e-05	0
1696	1696	6.832456945272069e-05	0
1697	1697	5.558761861492641e-05	0
1698	1698	4.7228624969840625e-05	0
1699	1699	5.650421627483123e-05	0
1700	1700	8.340937832264695e-05	0
1701	1701	5.978772509287539e-05	0
1702	1702	8.367323877398901e-05	0
1703	1703	0.00416088	0
1704	1704	7.123035999136486e-05	0
1705	1705	6.482710820207268e-05	0
1706	1706	5.662744056162349e-05	0
1707	1707	6.752477898562011e-05	0
1708	1708	6.810558414600003e-05	0
1709	1709	7.496205307009504e-05	0
1710	1710	6.876443834279035e-05	0
1711	1711	4.5523851940903895e-05	0
1712	1712	3.6414354097243884e-05	0
1713	1713	1.4217420657216752e-05	0
1714	1714	7.480304583808438e-05	0
1715	1715	4.506837467946489e-05	0
1716	1716	7.354212922886705e-05	0
1717	1717	3.760475877596782e-05	0
1718	1718	5.480403816662882e-05	0
1719	1719	2.8486362581123272e-05	0
1720	1720	0.000191212	0
1721	1721	3.3071019411239064e-05	0
1722	1722	0.000117729	0
1723	1723	4.397168771685532e-05	0
1724	1724	0.000142407	0
1725	1725	4.7228624969840625e-05	0
1726	1726	2.7342872043096605e-05	0
1727	1727	6.037313666129147e-05	0
1728	1728	5.5466421836908165e-05	0
1729	1729	4.964364207624267e-05	0
1730	1730	3.234305186295387e-05	0
1731	1731	6.716408488754073e-05	0
1732	1732	8.996070143260215e-05	0
1733	1733	0.000130009	0
1734	1734	0.021574710711646503	0
1735	1735	9.944407361728534e-05	0
1736	1736	3.2153718154096794e-05	0
1737	1737	5.199544743246797e-05	0
1738	1738	5.914325730572165e-05	0
1739	1739	5.3266382404798814e-05	0
1740	1740	8.554216678207154e-05	0
1741	1741	5.564830890235021e-05	0
1742	1742	6.839768612890532e-05	0
1743	1743	4.759735730737958e-05	0
1744	1744	4.5219760086707525e-05	0
1745	1745	4.161211838050178e-05	0
1746	1746	8.349724756621416e-05	0
1747	1747	9.043298461662687e-05	0
1748	1748	5.5345460548577566e-05	0
1749	1749	7.912340569938834e-05	0
1750	1750	3.480961680043119e-05	0
1751	1751	3.583124573284588e-05	0
1752	1752	3.940763336258198e-05	0
1753	1753	6.249680276714573e-05	0
1754	1754	6.63767021423355e-05	0
1755	1755	0.000135032	0
1756	1756	1.5085988472233517e-05	0
1757	1757	3.554267322342963e-05	0
1758	1758	6.249680276714573e-05	0
1759	1759	7.322996898104379e-05	0
1760	1760	3.608017843545237e-05	0
1761	1761	5.888723693788249e-05	0
1762	1762	4.1706230972616735e-05	0
1763	1763	0.000151703	0
1764	1764	2.931669778380515e-05	0
1765	1765	2.5415289871840655e-05	0
1766	1766	8.055721625262304e-05	0
1767	1767	6.317417736632076e-05	0
1768	1768	4.5574714841607214e-05	0
1769	1769	5.420800227992739e-05	0
1770	1770	3.777748184637039e-05	0
1771	1771	2.3014733842537098e-05	0
1772	1772	3.654034538786583e-05	0
1773	1773	4.5018014348216905e-05	0
1774	1774	7.230076113554875e-05	0
1775	1775	0.00108593	0
1776	1776	8.491492420402053e-05	0
1777	1777	2.6622947042009183e-05	0
1778	1778	0.00929359	0
1779	1779	2.5352962643905253e-05	0
1780	1780	0.000101218	0
1781	1781	0.000106665	0
1782	1782	6.136034389375529e-05	0
1783	1783	4.189501472689843e-05	0
1784	1784	5.338328580375593e-05	0
1785	1785	8.236156982934855e-05	0
1786	1786	9.867074414996345e-05	0
1787	1787	5.86958656688623e-05	0
1788	1788	3.52152793774594e-05	0
1789	1789	7.472366283874834e-05	0
1790	1790	4.915211048207939e-05	0
1791	1791	5.638122316998843e-05	0
1792	1792	8.763353777472728e-05	0
1793	1793	0.050367743328271916	0
1794	1794	0.00157679	0
1795	1795	0.000133315	0
1796	1796	5.058395383487471e-05	0
1797	1797	3.241904610824838e-05	0
1798	1798	2.7876257621498497e-05	0
1799	1799	6.965196164174886e-05	0
1800	1800	7.763096970123482e-05	0
1801	1801	3.49308997332132e-05	0
1802	1802	3.583124573284588e-05	0
1803	1803	1.8204173478170072e-05	0
1804	1804	4.466685040292302e-05	0
1805	1805	1.8989247275706307e-05	0
1806	1806	5.385317388534791e-05	0
1807	1807	7.648818419635832e-05	0
1808	1808	7.59226399164672e-05	0
1809	1809	4.8288872775114423e-05	0
1810	1810	2.031849753580641e-05	0
1811	1811	5.952917895454509e-05	0
1812	1812	0.000109973	0
1813	1813	5.268529724143664e-05	0
1814	1814	4.3922391396939866e-05	0
1815	1815	5.456492136344099e-05	0
1816	1816	6.63055469229393e-05	0
1817	1817	3.9542408131370085e-05	0
1818	1818	7.804289860141444e-05	0
1819	1819	2.7675259993539923e-05	0
1820	1820	4.481705692581475e-05	0
1821	1821	5.595265060536152e-05	0
1822	1822	3.913926701709483e-05	0
1823	1823	7.820823533673661e-05	0
1824	1824	0.000507248	0
1825	1825	3.111034950295792e-05	0
1826	1826	4.9588808876842385e-05	0
1827	1827	0.00262182	0
1828	1828	7.237778923800846e-05	0
1829	1829	8.617370273918366e-05	0
1830	1830	3.3616129217077086e-05	0
1831	1831	2.8281801017770162e-05	0
1832	1832	2.244332673097155e-05	0
1833	1833	6.766956924569628e-05	0
1834	1834	5.7684668642427205e-05	0
1835	1835	7.16873104992643e-05	0
1836	1836	0.00016544	0
1837	1837	6.517636525526183e-05	0
1838	1838	4.456696256981013e-05	0
1839	1839	2.834985322975796e-05	0
1840	1840	8.115455594808282e-05	0
1841	1841	7.276400812076691e-05	0
1842	1842	2.0476262703306078e-05	0
1843	1843	9.229708795793838e-05	0
1844	1844	5.687463006617641e-05	0
1845	1845	8.662745546943458e-05	0
1846	1846	0.000180689	0
1847	1847	2.6817755886103734e-05	0
1848	1848	3.666670570805924e-05	0
1849	1849	4.397168771685532e-05	0
1850	1850	4.7862287513705095e-05	0
1851	1851	3.52152793774594e-05	0
1852	1852	2.9037758812890913e-05	0
1853	1853	4.054290330023242e-05	0
1854	1854	0.000265206	0
1855	1855	6.60216009243374e-05	0
1856	1856	0.000609283	0
1857	1857	5.907915959739081e-05	0
1858	1858	4.733372229433604e-05	0
1859	1859	6.037313666129147e-05	0
1860	1860	5.755937376947907e-05	0
1861	1861	5.444572050411672e-05	0
1862	1862	4.871880514909614e-05	0
1863	1863	2.7876257621498497e-05	0
1864	1864	7.222382493150371e-05	0
1865	1865	8.376137366141118e-05	0
1866	1866	3.174041508543507e-05	0
1867	1867	0.000687539	0
1868	1868	4.2946602542500796e-05	0
1869	1869	3.620518612585463e-05	0
1870	1870	3.234305186295387e-05	0
1871	1871	7.245487764880283e-05	0
1872	1872	9.55337573027472e-05	0
1873	1873	4.270562336050285e-05	0
1874	1874	3.264792341776235e-05	0
1875	1875	3.369461333504449e-05	0
1876	1876	6.297025765595771e-05	0
1877	1877	8.279666574550545e-05	0
1878	1878	6.609247757666408e-05	0
1879	1879	3.0817447716662314e-05	0
1880	1880	2.0161658532017246e-05	0
1881	1881	3.0780995636111974e-05	0
1882	1882	7.039953657835496e-05	0
1883	1883	7.385551718207403e-05	0
1884	1884	4.9534040293514914e-05	0
1885	1885	0.000129609	0
1886	1886	1.7025569130256927e-05	0
1887	1887	9.578323278036543e-05	0
1888	1888	1.3151782435556518e-05	0
1889	1889	4.1518185277477996e-05	0
1890	1890	3.432802028644312e-05	0
1891	1891	3.587263591727287e-05	0
1892	1892	3.089045957121771e-05	0
1893	1893	5.8759587168058015e-05	0
1894	1894	0.000199089	0
1895	1895	0.000105784	0
1896	1896	0.000648359	0
1897	1897	0.00767348	0
1898	1898	0.000100484	0
1899	1899	3.5296885169700676e-05	0
1900	1900	3.6038582915505066e-05	0
1901	1901	4.6914563573563534e-05	0
1902	1902	3.151684347345649e-05	0
1903	1903	2.0476262703306078e-05	0
1904	1904	8.402627084174393e-05	0
1905	1905	4.6291944634501414e-05	0
1906	1906	7.608381681261208e-05	0
1907	1907	0.000118338	0
1908	1908	4.357870137740288e-05	0
1909	1909	5.4318202120306985e-06	0
1910	1910	6.60216009243374e-05	0
1911	1911	5.933593381941294e-05	0
1912	1912	4.3140242553633554e-05	0
1913	1913	2.5166706096027428e-05	0
1914	1914	6.839768612890532e-05	0
1915	1915	0.000142334	0
1916	1916	7.157212947762619e-06	0
1917	1917	4.9206510035835394e-05	0
1918	1918	2.9386777504566974e-05	0
1919	1919	3.381262238680331e-05	0
1920	1920	3.9587416815875345e-05	0
1921	1921	9.434470668972715e-05	0
1922	1922	0.000122616	0
1923	1923	0.000806902	0
1924	1924	0.000113086	0
1925	1925	6.716408488754073e-05	0
1926	1926	4.3285961849245694e-05	0
1927	1927	4.964364207624267e-05	0
1928	1928	4.008546314609224e-05	0
1929	1929	0.000159458	0
1930	1930	5.3500408897360666e-05	0
1931	1931	7.837390233198656e-05	0
1932	1932	0.00037166	0
1933	1933	4.506837467946489e-05	0
1934	1934	3.238103031873564e-05	0
1935	1935	6.441023832619095e-05	0
1936	1936	8.132598095337793e-05	0
1937	1937	3.5378658963731305e-05	0
1938	1938	7.222382493150371e-05	0
1939	1939	4.562561507604148e-05	0
1940	1940	8.21015260340414e-05	0
1941	1941	0.000151394	0
1942	1942	0.016670160525702884	0
1943	1943	0.000100067	0
1944	1944	4.100482780982676e-05	0
1945	1945	0.000317863	0
1946	1946	3.847519184162017e-05	0
1947	1947	1.810775050247339e-05	0
1948	1948	0.000163852	0
1949	1949	5.086350594052443e-05	0
1950	1950	4.888089528573698e-05	0
1951	1951	0.00201658	0
1952	1952	7.184023520495292e-05	0
1953	1953	6.175929501468594e-05	0
1954	1954	2.7013714896294588e-05	0
1955	1955	6.702029258681154e-05	0
1956	1956	0.000261804	0
1957	1957	0.000120118	0
1958	1958	3.803784872204165e-05	0
1959	1959	3.976790386640616e-05	0
1960	1960	3.100024084303666e-05	0
1961	1961	8.892975055474774e-05	0
1962	1962	5.9982284088155015e-05	0
1963	1963	7.544093858084986e-05	0
1964	1964	0.000497065	0
1965	1965	8.958452101573541e-05	0
1966	1966	6.385818731821866e-05	0
1967	1967	9.375537938729781e-05	0
1968	1968	3.4890431404758535e-05	0
1969	1969	8.323388250476377e-05	0
1970	1970	3.299375581909171e-05	0
1971	1971	2.5352962643905253e-05	0
1972	1972	3.234305186295387e-05	0
1973	1973	4.2801869718933806e-05	0
1974	1974	8.288393621346449e-05	0
1975	1975	2.834985322975796e-05	0
1976	1976	5.793598783199008e-05	0
1977	1977	4.3285961849245694e-05	0
1978	1978	3.5296885169700676e-05	0
1979	1979	7.544093858084986e-05	0
1980	1980	7.207016360258487e-05	0
1981	1981	4.759735730737958e-05	0
1982	1982	2.945698789338716e-05	0
1983	1983	9.424624615386735e-05	0
1984	1984	4.855718599183058e-05	0
1985	1985	0.00016969	0
1986	1986	0.0801775	0
1987	1987	4.343212053415306e-05	0
1988	1988	2.1606877411887587e-05	0
1989	1989	6.788725361548402e-05	0
1990	1990	2.8418040417542337e-05	0
1991	1991	2.6172794144971056e-05	0
1992	1992	8.827943142322139e-05	0
1993	1993	2.945698789338716e-05	0
1994	1994	1.7916038922136306e-05	0
1995	1995	0.010148	0
1996	1996	4.5983356937549074e-05	0
1997	1997	4.882681163278147e-05	0
1998	1998	3.0817447716662314e-05	0
[truncated: 272 more rows]

## Sheet: Fig.4c_2
	tile	attention
0	0	0.000806653
1	1	0.000668901
2	2	0.000960607
3	3	0.000730578
4	4	0.000476454
5	5	0.00083933
6	6	0.000816576
7	7	0.000864448
8	8	0.000769678
9	9	0.00227432
10	10	0.00100635
11	11	0.000778369
12	12	0.000604651
13	13	0.000731327
14	14	0.000722398
15	15	0.000639951
16	16	0.00127309
17	17	0.00341401
18	18	0.00095479
19	19	0.000805832
20	20	0.000817408
21	21	0.000747206
22	22	0.000690539
23	23	0.000618544
24	24	0.00112616
25	25	0.00109098
26	26	0.0011683
27	27	0.00202346
28	28	0.00120347
29	29	0.000853968
30	30	0.000726105
31	31	0.000794413
32	32	0.000888481
33	33	0.00118904
34	34	0.000970378
35	35	0.000731327
36	36	0.000746443
37	37	0.000872389
38	38	0.000601535
39	39	0.000627542
40	40	0.00129889
41	41	0.000634698
42	42	0.000774407
43	43	0.000710654
44	44	0.00105208
45	45	0.00103418
46	46	0.000812427
47	47	0.000791986
48	48	0.000684892
49	49	0.000975299
50	50	0.00138215
51	51	0.00077996
52	52	0.000743396
53	53	0.00101504
54	54	0.00218748
55	55	0.00114272
56	56	0.000684892
57	57	0.000878613
58	58	0.00154905
59	59	0.000432956
60	60	0.000268585
61	61	0.00104046
62	62	0.000519643
63	63	0.000689831
64	64	0.00162264
65	65	0.00271285
66	66	0.00136975
67	67	0.00363557
68	68	0.000764195
69	69	0.00134191
70	70	0.00178958
71	71	0.000864448
72	72	0.00152221
73	73	0.00116771
74	74	0.00219046
75	75	0.00119023
76	76	0.000809123
77	77	0.000571197
78	78	0.000817408
79	79	0.000667527
80	80	0.010229390277825911
81	81	0.00130804
82	82	0.00243711
83	83	0.000683487
84	84	0.000495793
85	85	0.000560051
86	86	0.000712112
87	87	0.000918729
88	88	0.000918729
89	89	0.00315209
90	90	0.00251761
91	91	0.00111375
92	92	0.013248132578657887
93	93	0.00189968
94	94	0.00117301
95	95	0.00449424
96	96	0.00143143
97	97	0.00166278
98	98	0.00171753
99	99	0.000699092
100	100	0.00196305
101	101	0.000879506
102	102	0.000781553
103	103	0.00466204
104	104	0.000700528
105	105	0.00142357
106	106	0.000815744
107	107	0.000444055
108	108	0.000970378
109	109	0.0014891
110	110	0.0010692
111	111	0.000850502
112	112	0.00101145
113	113	0.000810773
114	114	0.000788762
115	115	0.000683487
116	116	0.000709199
117	117	0.000643918
118	118	0.00862537
119	119	0.00467812
120	120	0.00096158
121	121	0.000782351
122	122	0.00109704
123	123	0.00115718
124	124	0.00162264
125	125	0.00265034
126	126	0.0014891
127	127	0.00173776
128	128	0.00170008
129	129	0.00334813
130	130	0.000648576
131	131	0.000701246
132	132	0.000820744
133	133	0.000781553
134	134	0.000642593
135	135	0.00187995
136	136	0.00122113
137	137	0.000857447
138	138	0.00158187
139	139	0.000417671
140	140	0.000527829
141	141	0.000893909
142	142	0.000726105
143	143	0.00048097
144	144	0.010119716856265858
145	145	0.00172053
146	146	0.00212647
147	147	0.00149582
148	148	0.00149657
149	149	0.00389143
150	150	0.000872389
151	151	0.000667527
152	152	0.00135814
153	153	0.00067581
154	154	0.00274757
155	155	0.00077599
156	156	0.000873275
157	157	0.00028817
158	158	0.000896634
159	159	0.000583155
160	160	0.00231843
161	161	0.00160653
162	162	0.000513716
163	163	0.00116536
164	164	0.000659342
165	165	0.00154056
166	166	0.000713573
167	167	0.00270138
168	168	0.00294286
169	169	0.00110592
170	170	0.000653265
171	171	0.000817408
172	172	0.000969397
173	173	0.00134325
174	174	0.000788762
175	175	0.000824933
176	176	0.000505208
177	177	0.00128142
178	178	0.000805832
179	179	0.000723138
180	180	0.000726849
181	181	0.000695516
182	182	0.00781961
183	183	0.0036734
184	184	0.00168112
185	185	0.000643918
186	186	0.00545105
187	187	0.00174036
188	188	0.0322368
189	189	0.000719445
190	190	0.00219645
191	191	0.000709926
192	192	0.000704851
193	193	0.00072092
194	194	0.00142785
195	195	0.000856576
196	196	0.00106543
197	197	0.000522903
198	198	0.00146841
199	199	0.000609669
200	200	0.00179493
201	201	0.000655959
202	202	0.000599053
203	203	0.000867087
204	204	0.00142785
205	205	0.000546265
206	206	0.00141647
207	207	0.00164136
208	208	0.00135814
209	209	0.00112956
210	210	0.00174949
211	211	0.00499928
212	212	0.00160173
213	213	0.00633516
214	214	0.00356062
215	215	0.00550218
216	216	0.00296026
217	217	0.000948046
218	218	0.000647908
219	219	0.00220327
220	220	0.00114675
221	221	0.000493724
222	222	0.00229585
223	223	0.00159694
224	224	0.00151841
225	225	0.00100635
226	226	0.000568244
227	227	0.0012144
228	228	0.00147282
229	229	0.00150106
230	230	0.000336253
231	231	0.000878613
232	232	0.00231987
233	233	0.0010784
234	234	0.000527279
235	235	0.000792795
236	236	0.00065731
237	237	0.000350668
238	238	0.00107949
239	239	0.00146328
240	240	0.000939443
241	241	0.00155602
242	242	0.000405459
243	243	0.000634698
244	244	0.000395674
245	245	0.000885779
246	246	0.000804191
247	247	0.000853968
248	248	0.00115777
249	249	0.0023239
250	250	0.00594921
251	251	0.00181469
252	252	0.00294576
253	253	0.00107895
254	254	0.000942302
255	255	0.000726849
256	256	0.000716503
257	257	0.00193592
258	258	0.00163401
259	259	0.000562964
260	260	0.000610299
261	261	0.00046754
262	262	0.00122605
263	263	0.00108113
264	264	0.000835071
265	265	0.00069766
266	266	0.000874163
267	267	0.000420332
268	268	0.00111487
269	269	0.00161941
270	270	0.00227517
271	271	0.00169416
272	272	0.00081824
273	273	0.000835071
274	274	0.000976286
275	275	0.000810773
276	276	0.000888481
277	277	0.000842752
278	278	0.000690539
279	279	0.000784749
280	280	0.000929031
281	281	0.00213334
282	282	0.00433244
283	283	0.00238722
284	284	0.00227714
285	285	0.00195769
286	286	0.00158266
287	287	0.00143789
288	288	0.00191296
289	289	0.00254864
290	290	0.00448872
291	291	0.00160253
292	292	0.000760302
293	293	0.000560051
294	294	0.00292112
295	295	0.00067581
296	296	0.00299798
297	297	0.000363691
298	298	0.00153672
299	299	0.00163728
300	300	0.00278823
301	301	0.00170432
302	302	0.000662741
303	303	0.00252901
304	304	0.00110815
305	305	0.00287565
306	306	0.00134392
307	307	0.00220381
308	308	0.00297153
309	309	0.00118129
310	310	0.000807476
311	311	0.000916868
312	312	0.000594733
313	313	0.00281231
314	314	0.00189874
315	315	0.00138008
316	316	0.00107244
317	317	0.00133453
318	318	0.000545697
319	319	0.000579543
320	320	0.000719445
321	321	0.00179091
322	322	0.00171028
323	323	0.0018452
324	324	0.00240532
325	325	0.000819909
326	326	0.000665472
327	327	0.000713573
328	328	0.00607618
329	329	0.00135406
330	330	0.00140307
331	331	0.00413346
332	332	0.000794413
333	333	0.000837624
334	334	0.00616031
335	335	0.00523573
336	336	0.00161135
337	337	0.00207022
338	338	0.00214396
339	339	0.00134123
340	340	0.000832525
341	341	0.000699092
342	342	0.00120953
343	343	0.000660699
344	344	0.000830832
345	345	0.00192345
346	346	0.0014802
347	347	0.00120468
348	348	0.00095479
349	349	0.00234095
350	350	0.00225999
351	351	0.000689123
352	352	0.00230754
353	353	0.000884881
354	354	0.00102172
355	355	0.00136086
356	356	0.000807476
357	357	0.000643255
358	358	0.00565291
359	359	0.00149208
360	360	0.00258789
361	361	0.000655285
362	362	0.00212436
363	363	0.000841039
364	364	0.00130215
365	365	0.000713573
366	366	0.000503101
367	367	0.00224602
368	368	0.00286143
369	369	0.00343344
370	370	0.000970378
371	371	0.00173949
372	372	0.00192154
373	373	0.000929031
374	374	0.000942302
375	375	0.00273837
376	376	0.00237101
377	377	0.000285028
378	378	0.00191915
379	379	0.000350292
380	380	0.00101606
381	381	0.000584968
382	382	0.00100331
383	383	0.00161779
384	384	0.000993217
385	385	0.000622385
386	386	0.00126101
387	387	0.0043667
388	388	0.00147135
389	389	0.00134056
390	390	0.00439797
391	391	0.000764195
392	392	0.000718708
393	393	0.00279199
394	394	0.00125344
395	395	0.00113698
396	396	0.00053169
397	397	0.00142073
398	398	0.000760302
399	399	0.00103575
400	400	0.000960607
401	401	0.000463629
402	402	0.000713573
403	403	0.00218368
404	404	0.000944213
405	405	0.00123842
406	406	0.000565305
407	407	0.000783949
408	408	0.00084361
409	409	0.00055197
410	410	0.0021413
411	411	0.00236192
412	412	0.00300335
413	413	0.0021107
414	414	0.00403789
415	415	0.00200944
416	416	0.00118129
417	417	0.00172139
418	418	0.00615124
419	419	0.00147798
420	420	0.00237219
421	421	0.0016761
422	422	0.00213017
423	423	0.000799288
424	424	0.00161941
425	425	0.00217476
426	426	0.00104996
427	427	0.003607
428	428	0.00138978
429	429	0.000879506
430	430	0.00145889
431	431	0.00097136
432	432	0.00178869
433	433	0.000653265
434	434	0.00119263
435	435	0.00158979
436	436	0.000925272
437	437	0.00161779
438	438	0.00135746
439	439	0.00108878
440	440	0.000776782
441	441	0.0010692
442	442	0.000822417
443	443	0.00187202
444	444	0.00288972
445	445	0.0014094
446	446	0.00228732
447	447	0.001996
448	448	0.00075875
449	449	0.000810773
450	450	0.000776782
451	451	0.000897545
452	452	0.000373946
453	453	0.00312342
454	454	0.00218775
455	455	0.00151765
456	456	0.000853968
457	457	0.00298542
458	458	0.00738708
459	459	0.00193207
460	460	0.00227348
461	461	0.0040869
462	462	0.00195915
463	463	0.00135135
464	464	0.00382961
465	465	0.00392319
466	466	0.000684892
467	467	0.00140307
468	468	0.0024356
469	469	0.00118964
470	470	0.0010987
471	471	0.00176436
472	472	0.00158266
473	473	0.00203354
474	474	0.00113698
475	475	0.00158503
476	476	0.00199898
477	477	0.00250579
478	478	0.0015882
479	479	0.000589832
480	480	0.00139956
481	481	0.00167694
482	482	0.000917798
483	483	0.010099902564029383
484	484	0.0018452
485	485	0.00208725
486	486	0.000705574
487	487	0.000775198
488	488	0.000655285
489	489	0.000574164
490	490	0.00108331
491	491	0.00103366
492	492	0.00167109
493	493	0.000592277
494	494	0.00171668
495	495	0.0014094
496	496	0.00812453
497	497	0.00156929
498	498	0.00233487
499	499	0.00332631
500	500	0.0022222
501	501	0.00328269
502	502	0.00173819
503	503	0.00175953
504	504	0.00067581
505	505	0.00203708
506	506	0.000886679
507	507	0.00292925
508	508	0.00286642
509	509	0.000882189
510	510	0.00206868
511	511	0.00196842
512	512	0.00126291
513	513	0.000941348
514	514	0.00134325
515	515	0.00066206
516	516	0.00141293
517	517	0.00117537
518	518	0.00399437
519	519	0.00057357
520	520	0.00294358
521	521	0.00244194
522	522	0.000671656
523	523	0.000595348
524	524	0.00123037
525	525	0.00114733
526	526	0.00144149
527	527	0.000949007
528	528	0.00131593
529	529	0.00204163
530	530	0.00128078
531	531	0.00305422
532	532	0.00103366
533	533	0.000692668
534	534	0.00383811
535	535	0.0069408
536	536	0.00249944
537	537	0.00081824
538	538	0.000575952
539	539	0.00158661
540	540	0.00248879
541	541	0.00179493
542	542	0.00051318
543	543	0.00113013
544	544	0.012789258780392481
545	545	0.000901195
546	546	0.00585068
547	547	0.00168994
548	548	0.00201894
549	549	0.00148242
550	550	0.00174427
551	551	0.010340246976343333
552	552	0.00167026
553	553	0.00214715
554	554	0.00130607
555	555	0.0013473
556	556	0.000674423
557	557	0.00132122
558	558	0.00285383
559	559	0.00196696
560	560	0.00196891
561	561	0.000953823
562	562	0.000628189
563	563	0.0030756
564	564	0.00149134
565	565	0.000867087
566	566	0.000704128
567	567	0.000465581
568	568	0.00275457
569	569	0.00168573
570	570	0.000516402
571	571	0.000925272
572	572	0.000836772
573	573	0.00105208
574	574	0.000822417
575	575	0.00061536
576	576	0.00073583
577	577	0.000468523
578	578	0.000507322
579	579	0.00296136
580	580	0.000765758
581	581	0.000601535
582	582	0.000675116
583	583	0.00143501
584	584	0.00103314
585	585	0.00153595
586	586	0.00509106
587	587	0.00196696
588	588	0.00428051
589	589	0.0026913
590	590	0.00172225
591	591	0.00187155
592	592	0.00106489
593	593	0.00132122
594	594	0.000735078
595	595	0.00186041
596	596	0.00153212
597	597	0.00161537
598	598	0.00190916
599	599	0.000603403
600	600	0.00162832
601	601	0.0022463
602	602	0.000700528
603	603	0.000768892
604	604	0.00390391
605	605	0.00120528
606	606	0.00101094
607	607	0.00077599
608	608	0.00078555
609	609	0.00169838
610	610	0.00373364
611	611	0.000802553
612	612	0.000755655
613	613	0.00339428
614	614	0.00363467
615	615	0.000764195
616	616	0.0044843
617	617	0.00186226
618	618	0.000532798
619	619	0.00175647
620	620	0.000829143
621	621	0.000431132
622	622	0.000653265
623	623	0.00338258
624	624	0.000912231
625	625	0.000422561
626	626	0.002397
627	627	0.00382301
628	628	0.000490634
629	629	0.00389814
630	630	0.00179404
631	631	0.00103994
632	632	0.00159614
633	633	0.00148094
634	634	0.000418556
635	635	0.00262043
636	636	0.002293
637	637	0.00167526
638	638	0.00108331
639	639	0.00181876
640	640	0.000239794
641	641	0.00135882
642	642	0.000903025
643	643	0.00102949
644	644	0.00251418
645	645	0.00075875
646	646	0.00160333
647	647	0.00126672
648	648	0.00132122
649	649	0.00061536
650	650	0.000939443
651	651	0.00298947
652	652	0.00117183
653	653	0.0015421
654	654	0.00114502
655	655	0.00430693
656	656	0.00119023
657	657	0.00191534
658	658	0.000599673
659	659	0.00188603
660	660	0.0011508
661	661	0.000698376
662	662	0.000581948
663	663	0.00824493
664	664	0.00139536
665	665	0.00100788
666	666	0.000742636
667	667	0.0015475
668	668	0.00137594
669	669	0.000449703
670	670	0.00163483
671	671	0.00063732
672	672	0.000829143
673	673	0.0031515
674	674	0.000712842
675	675	0.00191819
676	676	0.00283595
677	677	0.00201494
678	678	0.00633205
679	679	0.00246992
680	680	0.00215088
681	681	0.0029786
682	682	0.00364544
683	683	0.0015116
684	684	0.00153826
685	685	0.00119984
686	686	0.00123098
687	687	0.00170347
688	688	0.00186922
689	689	0.00169543
690	690	0.00128657
691	691	0.000700528
692	692	0.000721658
693	693	0.00245954
694	694	0.00195575
695	695	0.000501003
696	696	0.00140658
697	697	0.00116243
698	698	0.000888481
699	699	0.00237277
700	700	0.00257193
701	701	0.000973328
702	702	0.000727593
703	703	0.00251605
704	704	0.00283641
705	705	0.00236251
706	706	0.00142571
707	707	0.00223741
708	708	0.00480641
709	709	0.00120347
710	710	0.00374193
711	711	0.00075875
712	712	0.000485525
713	713	0.000594733
714	714	0.000949007
715	715	0.00133386
716	716	0.000634044
717	717	0.000525087
718	718	0.00111768
719	719	0.00447989
720	720	0.00582773
721	721	0.00158187
722	722	0.00766768
723	723	0.00229158
724	724	0.00374193
725	725	0.00162751
726	726	0.00254738
727	727	0.00144872
728	728	0.00188979
729	729	0.000651922
730	730	0.00189308
731	731	0.00261105
732	732	0.0011537
733	733	0.00152601
734	734	0.000511043
735	735	0.000966458
736	736	0.00173776
737	737	0.00246655
738	738	0.00138978
739	739	0.000397782
740	740	0.0025323
741	741	0.00234908
742	742	0.000947086
743	743	0.000918729
744	744	0.00334937
745	745	0.00226055
746	746	0.00161779
747	747	0.00132454
748	748	0.00171796
749	749	0.003344
750	750	0.00114444
751	751	0.0020391
752	752	0.00083933
753	753	0.00183879
754	754	0.000617269
755	755	0.000278224
756	756	0.00299114
757	757	0.000781553
758	758	0.00115602
759	759	0.000339165
760	760	0.000786352
761	761	0.000860941
762	762	0.000802553
763	763	0.000781553
764	764	0.00139466
765	765	0.000796847
766	766	0.000970378
767	767	0.00490673
768	768	0.00278619
769	769	0.001116
770	770	0.00194267
771	771	0.00812453
772	772	0.00127821
773	773	0.00301208
774	774	0.00156147
775	775	0.00217233
776	776	0.00189402
777	777	0.00114329
778	778	0.00264395
779	779	0.000941348
780	780	0.00256367
781	781	0.000603403
782	782	0.000822417
783	783	0.00099926
784	784	0.000733575
785	785	0.00103994
786	786	0.000596581
787	787	0.000848774
788	788	0.000928089
789	789	0.000900281
790	790	0.00136223
791	791	0.000915939
792	792	0.000917798
793	793	0.00167109
794	794	0.00317708
795	795	0.00408489
796	796	0.00185995
797	797	0.0020295
798	798	0.0169876
799	799	0.00203455
800	800	0.00114272
801	801	0.00104678
802	802	0.00294522
803	803	0.00222689
804	804	0.00136496
805	805	0.00142357
806	806	0.000632087
807	807	0.000411087
808	808	0.000746443
809	809	0.000824933
810	810	0.00111487
811	811	0.00487546
812	812	0.000545131
813	813	0.000775198
814	814	0.00164628
815	815	0.00198562
816	816	0.00247972
817	817	0.00143933
818	818	0.000603403
819	819	0.00201044
820	820	0.00206611
821	821	0.00176392
822	822	0.0042136
823	823	0.00109594
824	824	0.000732075
825	825	0.000538931
826	826	0.000407615
827	827	0.00839177
828	828	0.00073583
829	829	0.00171925
830	830	0.00435061
831	831	0.00147503
832	832	0.00315676
833	833	0.00275344
834	834	0.000828299
835	835	0.0017927
836	836	0.00508355
837	837	0.00029326
838	838	0.00151613
839	839	0.00193111
840	840	0.00179181
841	841	0.0030283
842	842	0.00479461
843	843	0.00127885
844	844	0.00198167
845	845	0.00201594
846	846	0.00273732
847	847	0.00337092
848	848	0.000830832
849	849	0.000910383
850	850	0.00235025
851	851	0.00447108
852	852	0.000505208
853	853	0.000936592
854	854	0.00046217
855	855	0.000889384
856	856	0.000664105
857	857	0.000413709
858	858	0.000776782
859	859	0.000819909
860	860	0.00736175
861	861	0.000527279
862	862	0.000366035
863	863	0.000702686
864	864	0.00098223
865	865	0.00326774
866	866	0.00369155
867	867	0.00229499
868	868	0.000710654
869	869	0.000624958
870	870	0.00253339
871	871	0.00213546
872	872	0.00195623
873	873	0.00259029
874	874	0.000622385
875	875	0.00163891
876	876	0.000600914
877	877	0.00104626
878	878	0.00298984
879	879	0.00102534
880	880	0.00112786
881	881	0.000707747
882	882	0.00325085
883	883	0.00165782
884	884	0.00157242
885	885	0.000780756
886	886	0.000873275
887	887	0.00184337
888	888	0.00337799
889	889	0.00227066
890	890	0.00555107
891	891	0.00733291
892	892	0.00056238
893	893	0.00136223
894	894	0.00138631
895	895	0.003383
896	896	0.00145525
897	897	0.00450753
898	898	0.00100229
899	899	0.00106007
900	900	0.000835071
901	901	0.00153826
902	902	0.00717278
903	903	0.0016471
904	904	0.00124091
905	905	0.00052454
906	906	0.000842752
907	907	0.00154827
908	908	0.00213758
909	909	0.00250641
910	910	0.00241817
911	911	0.00140447
912	912	0.00054911
913	913	0.00206253
914	914	0.0026083
915	915	0.00137181
916	916	0.00323245
917	917	0.00083933
918	918	0.000809123
919	919	0.00293269
920	920	0.00105687
921	921	0.00185949
922	922	0.00109318
923	923	0.00123284
924	924	0.000897545
925	925	0.000934696
926	926	0.00183696
927	927	0.00165864
928	928	0.000800919
929	929	0.021295332952731436
930	930	0.000489608
931	931	0.000870618
932	932	0.000788762
933	933	0.000498392
934	934	0.000866206
935	935	0.0011807
936	936	0.00120347
937	937	0.00254612
938	938	0.00142357
939	939	0.00146767
940	940	0.000451601
941	941	0.00123037
942	942	0.00204468
943	943	0.00185764
944	944	0.000815744
945	945	0.00143789
946	946	0.00114906
947	947	0.00037635
948	948	0.00280444
949	949	0.000774407
950	950	0.000447342
951	951	0.000505735
952	952	0.000774407
953	953	0.000723138
954	954	0.000749502
955	955	0.00179448
956	956	0.00370066
957	957	0.00952312
958	958	0.00414263
959	959	0.000600293
960	960	0.00312285
961	961	0.0011566
962	962	0.00161296
963	963	0.000672347
964	964	0.00307636
965	965	0.00177184
966	966	0.00168364
967	967	0.00289329
968	968	0.0024489
969	969	0.00127437
970	970	0.00329039
971	971	0.00140658
972	972	0.0017626
973	973	0.0314277
974	974	0.00105102
975	975	0.00142429
976	976	0.00172096
977	977	0.00138423
978	978	0.00352133
979	979	0.000893002
980	980	0.000810773
981	981	0.00189073
982	982	0.0015116
983	983	0.00345382
984	984	0.00231069
985	985	0.000418556
986	986	0.00111039
987	987	0.00140236
988	988	0.00051211
989	989	0.000940395
990	990	0.000807476
991	991	0.00105367
992	992	0.00526153
993	993	0.00465288
994	994	0.00115312
995	995	0.000676504
996	996	0.00141931
997	997	0.00129434
998	998	0.000959635
999	999	0.00242927
1000	1000	0.00115835
1001	1001	0.00233573
1002	1002	0.00113412
1003	1003	0.000459748
1004	1004	0.00404087
1005	1005	0.00295077
1006	1006	0.00203556
1007	1007	0.00180793
1008	1008	0.00107244
1009	1009	0.000877721
1010	1010	0.00147872
1011	1011	0.00293088
1012	1012	0.00149432
1013	1013	0.00212805
1014	1014	0.00264158
1015	1015	0.00148836
1016	1016	0.020598726095207024
1017	1017	0.00360522
1018	1018	0.00170772
1019	1019	0.00270431
1020	1020	0.00239967
1021	1021	0.00140377
1022	1022	0.00152754
1023	1023	0.000577745
1024	1024	0.00200147
1025	1025	0.000895725
1026	1026	0.00124967
1027	1027	0.000604027
1028	1028	0.000520185
1029	1029	0.000554268
1030	1030	0.000786352
1031	1031	0.000609669
1032	1032	0.00319754
1033	1033	0.00249419
1034	1034	0.00108495
1035	1035	0.000577745
1036	1036	0.000373946
1037	1037	0.00187808
1038	1038	0.00104151
1039	1039	0.00187481
1040	1040	0.00230783
1041	1041	0.000934696
1042	1042	0.000803372
1043	1043	0.000682786
1044	1044	0.000375948
1045	1045	0.000761857
1046	1046	0.000685596
1047	1047	0.00121501
1048	1048	0.00200296
1049	1049	0.000949968
1050	1050	0.00330749
1051	1051	0.00339763
1052	1052	0.00362483
1053	1053	0.00121379
1054	1054	0.000990209
1055	1055	0.00318179
1056	1056	0.00397083
1057	1057	0.00221945
1058	1058	0.0010719
1059	1059	0.000748736
1060	1060	0.00280878
1061	1061	0.00188369
1062	1062	0.00185579
1063	1063	0.000995227
1064	1064	0.00164464
1065	1065	0.00324444
1066	1066	0.000763415
1067	1067	0.00169416
1068	1068	0.0482219
1069	1069	0.00138077
1070	1070	0.00134595
1071	1071	0.00137939
1072	1072	0.00126608
1073	1073	0.00225132
1074	1074	0.00129629
1075	1075	0.00129629
1076	1076	0.00145744
1077	1077	0.000704128
1078	1078	0.00115893
1079	1079	0.000763415
1080	1080	0.00135678
1081	1081	0.00102121
1082	1082	0.00260395
1083	1083	0.00106705
1084	1084	0.00108604
1085	1085	0.0014186
1086	1086	0.00135406
1087	1087	0.00217233
1088	1088	0.000994222
1089	1089	0.00175036
1090	1090	0.000670277
1091	1091	0.00131198
1092	1092	0.00540836
1093	1093	0.00123222
1094	1094	0.000502576
1095	1095	0.00274571
1096	1096	0.000636663
1097	1097	0.00139397
1098	1098	0.000503101
1099	1099	0.0426348
1100	1100	0.000545131
1101	1101	0.000756428
1102	1102	0.00377062
1103	1103	0.00175472
1104	1104	0.000498913
1105	1105	0.00278139
1106	1106	0.00102793
1107	1107	0.00349451
1108	1108	0.00186876
1109	1109	0.00261687
1110	1110	0.00125722
1111	1111	0.00159376
1112	1112	0.000871503
1113	1113	0.00137594
1114	1114	0.000651922
1115	1115	0.030579063749618426
1116	1116	0.00118904
1117	1117	0.00226279
1118	1118	0.0012071
1119	1119	0.00117596
1120	1120	0.000668214
1121	1121	0.000764195
1122	1122	0.00324324
1123	1123	0.00226307
1124	1124	0.00161376
1125	1125	0.00030634
1126	1126	0.000715036
1127	1127	0.00699894
1128	1128	0.00153902
1129	1129	0.00395034
1130	1130	0.00127757
1131	1131	0.00111375
1132	1132	0.000368392
1133	1133	0.00077599
1134	1134	0.00200246
1135	1135	0.00263685
1136	1136	0.00131659
1137	1137	0.00147061
1138	1138	0.000178574
1139	1139	0.00457907
1140	1140	0.000286281
1141	1141	0.000604651
1142	1142	0.000994222
1143	1143	0.000838477
1144	1144	0.000544564
1145	1145	0.00250378
1146	1146	0.00913006
1147	1147	0.000581948
1148	1148	0.00125344
1149	1149	0.00303579
1150	1150	0.00348677
1151	1151	0.000540053
1152	1152	0.000844469
1153	1153	0.000893909
1154	1154	0.00129045
1155	1155	0.00250828
1156	1156	0.00221725
1157	1157	0.0032094
1158	1158	0.000860066
1159	1159	0.00108549
1160	1160	0.00170177
1161	1161	0.00191724
1162	1162	0.0011537
1163	1163	0.0006863
1164	1164	0.00353699
1165	1165	0.00398847
1166	1166	0.00113584
1167	1167	0.010555219231249519
1168	1168	0.00184199
1169	1169	0.00165947
1170	1170	0.000878613
1171	1171	0.000973328
1172	1172	0.00180344
1173	1173	0.000789567
1174	1174	0.00189261
1175	1175	0.000497351
1176	1176	0.001965
1177	1177	0.00151538
1178	1178	0.00116185
1179	1179	0.00090211
1180	1180	0.000824933
1181	1181	0.00224407
1182	1182	0.00369064
1183	1183	0.00130542
1184	1184	0.00137318
1185	1185	0.00104573
1186	1186	0.00126037
1187	1187	0.00167276
1188	1188	0.00293677
1189	1189	0.00189638
1190	1190	0.00143
1191	1191	0.00199105
1192	1192	0.00102224
1193	1193	0.0045242
1194	1194	0.000442654
1195	1195	0.000653938
1196	1196	0.000277003
1197	1197	0.00147282
1198	1198	0.000626249
1199	1199	0.00125974
1200	1200	0.00125344
1201	1201	0.000929973
1202	1202	0.00139536
1203	1203	0.000949007
1204	1204	0.000915939
1205	1205	0.0016761
1206	1206	0.00188463
1207	1207	0.00312073
1208	1208	0.00153212
1209	1209	0.000964504
1210	1210	0.00102018
1211	1211	0.00171839
1212	1212	0.00159296
1213	1213	0.00112672
1214	1214	0.000515864
1215	1215	0.00200894
1216	1216	0.000698376
1217	1217	0.0635215
1218	1218	0.00119924
1219	1219	0.00187621
1220	1220	0.00165699
1221	1221	0.00147061
1222	1222	0.00309101
1223	1223	0.00177494
1224	1224	0.000354074
1225	1225	0.00123098
1226	1226	0.00260653
1227	1227	0.000499957
1228	1228	0.000451601
1229	1229	0.00127437
1230	1230	0.00269404
1231	1231	0.000784749
1232	1232	0.0018618
1233	1233	0.00364903
1234	1234	0.00170135
1235	1235	0.00135814
1236	1236	0.000752572
1237	1237	0.00485631
1238	1238	0.0146537
1239	1239	0.00127054
1240	1240	0.00121807
1241	1241	0.0010558
1242	1242	0.000598434
1243	1243	0.000428861
1244	1244	0.000787958
1245	1245	0.00104678
1246	1246	0.00113412
1247	1247	0.00104837
1248	1248	0.000490634
1249	1249	0.00158108
1250	1250	0.000683487
1251	1251	0.00063732
1252	1252	0.00117714
1253	1253	0.00212911
1254	1254	0.000651922
1255	1255	0.000832525
1256	1256	0.00147577
1257	1257	0.00242416
1258	1258	0.000986212
1259	1259	0.0026757
1260	1260	0.00204366
1261	1261	0.00289919
1262	1262	0.00220655
1263	1263	0.00573966
1264	1264	0.00121014
1265	1265	0.00220819
1266	1266	0.00241248
1267	1267	0.00227714
1268	1268	0.00142357
1269	1269	0.00161618
1270	1270	0.00121807
1271	1271	0.00146767
1272	1272	0.00267413
1273	1273	0.00149582
1274	1274	0.00334606
1275	1275	0.00179404
1276	1276	0.00105847
1277	1277	0.00196403
1278	1278	0.00211437
1279	1279	0.000826614
1280	1280	0.0014538
1281	1281	0.000842752
1282	1282	0.000546833
1283	1283	0.00210077
1284	1284	0.00199948
1285	1285	0.000430222
1286	1286	0.000601535
1287	1287	0.00107461
1288	1288	0.00226111
1289	1289	0.000819909
1290	1290	0.0024788
1291	1291	0.00117596
1292	1292	0.00670968
1293	1293	0.00234734
1294	1294	0.00139327
1295	1295	0.00161296
1296	1296	0.00118248
1297	1297	0.00330178
1298	1298	0.000493207
1299	1299	0.00105155
1300	1300	0.00176304
1301	1301	0.00223935
1302	1302	0.000515864
1303	1303	0.000694803
1304	1304	0.00218179
1305	1305	0.000429768
1306	1306	0.0039174
1307	1307	0.00259029
1308	1308	0.00456332
1309	1309	0.00254896
1310	1310	0.000773617
1311	1311	0.0012699
1312	1312	0.00140377
1313	1313	0.0169876
1314	1314	0.00083933
1315	1315	0.00102018
1316	1316	0.000989208
1317	1317	0.00123656
1318	1318	0.00131659
1319	1319	0.000925272
1320	1320	0.000489608
1321	1321	0.000832525
1322	1322	0.000778369
1323	1323	0.000542304
1324	1324	0.000491662
1325	1325	0.00144005
1326	1326	0.0321738
1327	1327	0.00190441
1328	1328	0.00051802
1329	1329	0.000407183
1330	1330	0.00168238
1331	1331	0.00155758
1332	1332	0.00153365
1333	1333	0.000546265
1334	1334	0.00269313
1335	1335	0.00184245
1336	1336	0.000667527
1337	1337	0.000670277
1338	1338	0.000636663
1339	1339	0.00249743
1340	1340	0.00492849
1341	1341	0.000679289
1342	1342	0.00381454
1343	1343	0.00178424
1344	1344	0.00235433
1345	1345	0.000314437
1346	1346	0.000670277
1347	1347	0.00168994
1348	1348	0.00138077
1349	1349	0.00182193
1350	1350	0.00188697
1351	1351	0.000552543
1352	1352	0.000855706
1353	1353	0.000782351
1354	1354	0.000794413
1355	1355	0.000671656
1356	1356	0.000129374
1357	1357	0.00121196
1358	1358	0.00275029
1359	1359	0.00196061
1360	1360	0.00673608
1361	1361	0.00433351
1362	1362	0.00367521
1363	1363	0.00261816
1364	1364	0.0013199
1365	1365	0.00143861
1366	1366	0.00136359
1367	1367	0.00153749
1368	1368	0.00139466
1369	1369	0.00144872
1370	1370	0.00132586
1371	1371	0.00427524
1372	1372	0.00202547
1373	1373	0.00127373
1374	1374	0.00219781
1375	1375	0.00184291
1376	1376	0.00119744
1377	1377	0.00124029
1378	1378	0.0011566
1379	1379	0.00161296
1380	1380	0.000874163
1381	1381	0.000468032
1382	1382	0.00171411
1383	1383	0.00191867
1384	1384	0.00606426
1385	1385	0.000896634
1386	1386	0.0010452
1387	1387	0.00229841
1388	1388	0.000712112
1389	1389	0.00300576
1390	1390	0.0011508
1391	1391	0.00111881
1392	1392	0.00117714
1393	1393	0.00151462
1394	1394	0.00134056
1395	1395	0.00134258
1396	1396	0.000907617
1397	1397	0.00212331
1398	1398	0.00177892
1399	1399	0.00104151
1400	1400	0.00398945
1401	1401	0.0015882
1402	1402	0.000714304
1403	1403	0.000871503
1404	1404	0.000777575
1405	1405	0.00119503
1406	1406	0.000730578
1407	1407	0.00371986
1408	1408	0.00303261
1409	1409	0.000956725
1410	1410	0.00306422
1411	1411	0.00234647
1412	1412	0.000281299
1413	1413	0.00507606
1414	1414	0.00248079
1415	1415	0.0018851
1416	1416	0.0021107
1417	1417	0.00200994
1418	1418	0.00211752
1419	1419	0.00217287
1420	1420	0.00235375
1421	1421	0.00189308
1422	1422	0.00217827
1423	1423	0.00226419
1424	1424	0.00505862
1425	1425	0.00135678
1426	1426	0.00353089
1427	1427	0.000289435
1428	1428	0.00132653
1429	1429	0.000862692
1430	1430	0.00189214
1431	1431	0.00168364
1432	1432	0.0008531
1433	1433	0.00194412
1434	1434	0.000684892
1435	1435	0.000595348
1436	1436	0.000496831
1437	1437	0.00315793
1438	1438	0.00234414
1439	1439	0.0003421
1440	1440	0.00224574
1441	1441	0.00187714
1442	1442	0.00221011
1443	1443	0.000471483
1444	1444	0.000667527
1445	1445	0.000735078
1446	1446	0.00102018
1447	1447	0.000973328
1448	1448	0.00746357
1449	1449	0.00359901
1450	1450	0.00228988
1451	1451	0.00155447
1452	1452	0.00712368
1453	1453	0.000879506
1454	1454	0.000881294
1455	1455	0.000453029
1456	1456	0.00218016
1457	1457	0.00178824
1458	1458	0.000513716
1459	1459	0.000668901
1460	1460	0.00101606
1461	1461	0.000448758
1462	1462	0.00024195
1463	1463	0.000204669
1464	1464	0.000216666
1465	1465	0.000681385
1466	1466	0.000641271
1467	1467	0.000301704
1468	1468	0.0035593
1469	1469	0.00158503
1470	1470	0.00211752
1471	1471	0.00148613
1472	1472	0.00508105
1473	1473	0.00174296
1474	1474	0.00147282
1475	1475	0.00432286
1476	1476	0.0017626
1477	1477	0.00128142
1478	1478	0.00354266
1479	1479	0.00438824
1480	1480	0.00188838
1481	1481	0.00375208
1482	1482	0.00122913
1483	1483	0.00333206
1484	1484	0.00274397
1485	1485	0.00147356
1486	1486	0.00168742
1487	1487	0.00150031
1488	1488	0.00097136
1489	1489	0.000995227
1490	1490	0.00383716
1491	1491	0.0010135
1492	1492	0.00125595
1493	1493	0.00319793
1494	1494	0.00253371
1495	1495	0.00157635
1496	1496	0.00087594
1497	1497	0.000408048
1498	1498	0.00127757
1499	1499	0.000383237
1500	1500	0.00125911
1501	1501	0.00259639
1502	1502	0.000980245
1503	1503	0.000708472
1504	1504	0.00104204
1505	1505	0.00492365
1506	1506	0.00153672
1507	1507	0.00376041
1508	1508	0.00129824
1509	1509	0.00693058
1510	1510	0.00126418
1511	1511	0.00132719
1512	1512	0.00243018
1513	1513	0.0015475
1514	1514	0.00191153
1515	1515	0.00104837
1516	1516	0.00139118
1517	1517	0.00269105
1518	1518	0.000835921
1519	1519	0.000450651
1520	1520	0.00132719
1521	1521	0.00120407
1522	1522	0.000830832
1523	1523	0.000874163
1524	1524	0.00133989
1525	1525	0.00120528
1526	1526	0.00116712
1527	1527	0.00217126
1528	1528	0.00103053
1529	1529	0.00293405
1530	1530	0.001965
1531	1531	0.00132786
1532	1532	0.00141576
1533	1533	0.0033901
1534	1534	0.00150481
1535	1535	0.00230354
1536	1536	0.00097136
1537	1537	0.00246076
1538	1538	0.000423008
1539	1539	0.00138354
1540	1540	0.000995227
1541	1541	0.00128657
1542	1542	0.00155292
1543	1543	0.000610929
1544	1544	0.00142785
1545	1545	0.00295323
1546	1546	0.000976286
1547	1547	0.00134797
1548	1548	0.00106489
1549	1549	0.00156303
1550	1550	0.00204824
1551	1551	0.00259912
1552	1552	0.00067373
1553	1553	0.00145017
1554	1554	0.00337591
1555	1555	0.00238102
1556	1556	0.00103732
1557	1557	0.00226841
1558	1558	0.00105954
1559	1559	0.00162669
1560	1560	0.00677255
1561	1561	0.00081824
1562	1562	0.000676504
1563	1563	0.000790373
1564	1564	0.000903025
1565	1565	0.00139886
1566	1566	0.00259125
1567	1567	0.000942302
1568	1568	0.00134932
1569	1569	0.00116185
1570	1570	0.000438936
1571	1571	0.000473962
1572	1572	0.000645246
1573	1573	6.62360333830285e-05
1574	1574	0.000587395
1575	1575	0.000250744
1576	1576	0.000360975
1577	1577	0.000418113
1578	1578	0.000691248
1579	1579	0.000412396
1580	1580	0.0337856
1581	1581	0.000747971
1582	1582	0.000846188
1583	1583	0.00123346
1584	1584	0.00118725
1585	1585	0.00150256
1586	1586	0.00132586
1587	1587	0.00112843
1588	1588	0.00147208
1589	1589	0.00360522
1590	1590	0.00127117
1591	1591	0.00225467
1592	1592	0.00361234
1593	1593	0.00125344
1594	1594	0.00324364
1595	1595	0.00149582
1596	1596	0.00193977
1597	1597	0.00213228
1598	1598	0.0015283
1599	1599	0.000463629
1600	1600	0.00236017
1601	1601	0.00105208
1602	1602	0.00102638
1603	1603	0.00109318
1604	1604	0.00134797
1605	1605	0.00117773
1606	1606	0.000989208
1607	1607	0.00123284
1608	1608	0.000719445
1609	1609	0.00217099
1610	1610	0.00265904
1611	1611	0.00139816
1612	1612	0.0013199
1613	1613	0.00421775
1614	1614	0.00122728
1615	1615	0.00149358
1616	1616	0.00269679
1617	1617	0.00134527
1618	1618	0.00185394
1619	1619	0.00217287
1620	1620	0.0043186
1621	1621	0.00120892
1622	1622	0.00162183
1623	1623	0.00199056
1624	1624	0.00213175
1625	1625	0.00427103
1626	1626	0.00457344
1627	1627	0.00073583
1628	1628	0.00121257
1629	1629	0.000701246
1630	1630	0.000714304
1631	1631	0.00113298
1632	1632	0.000635353
1633	1633	0.00266258
1634	1634	0.000707022
1635	1635	0.000679289
1636	1636	0.00141931
1637	1637	0.00239284
1638	1638	0.000782351
1639	1639	0.00112616
1640	1640	0.00510359
1641	1641	0.000762635
1642	1642	0.00217207
1643	1643	0.000385285
1644	1644	0.000905778
1645	1645	0.000578943
1646	1646	0.00230354
1647	1647	0.00240027
1648	1648	0.00773568
1649	1649	0.00101504
1650	1650	0.00213017
1651	1651	0.00200794
1652	1652	0.0008531
1653	1653	0.00121562
1654	1654	0.000365252
1655	1655	0.00111039
1656	1656	0.000900281
1657	1657	0.000790373
1658	1658	0.000596581
1659	1659	0.0034679
1660	1660	0.0006863
1661	1661	0.000987209
1662	1662	0.000661379
1663	1663	0.000896634
1664	1664	0.000385696
1665	1665	0.0061151
1666	1666	0.00159535
1667	1667	0.00365894
1668	1668	0.000831678
1669	1669	0.000963528
1670	1670	0.00093375
1671	1671	0.00185856
1672	1672	0.00396692
1673	1673	0.00279933
1674	1674	0.00293351
1675	1675	0.00116595
1676	1676	0.000793603
1677	1677	0.000744156
1678	1678	0.000409348
1679	1679	0.00228988
1680	1680	0.000405029
1681	1681	0.0014186
1682	1682	0.00125344
1683	1683	0.000691958
1684	1684	0.00253543
1685	1685	0.00287889
1686	1686	0.00100635
1687	1687	0.000586788
1688	1688	0.000777575
1689	1689	0.00125595
1690	1690	0.00196013
1691	1691	0.000277003
1692	1692	0.000280065
1693	1693	0.00017079
1694	1694	0.000308346
1695	1695	0.000708472
1696	1696	0.00257942
1697	1697	0.00352698
1698	1698	0.00243681
1699	1699	0.00156381
1700	1700	0.00151689
1701	1701	0.00109318
1702	1702	0.00290197
1703	1703	0.000896634
1704	1704	0.00205537
1705	1705	0.00123532
1706	1706	0.0018851
1707	1707	0.00458358
1708	1708	0.00222385
1709	1709	0.00344871
1710	1710	0.00242747
1711	1711	0.00107352
1712	1712	0.000865327
1713	1713	0.00201544
1714	1714	0.00158741
1715	1715	0.00120832
1716	1716	0.00184382
1717	1717	0.00190252
1718	1718	0.00297144
1719	1719	0.00139466
1720	1720	0.00176085
1721	1721	0.00188838
1722	1722	0.0015475
1723	1723	0.000641932
1724	1724	0.00079766
1725	1725	0.00130935
1726	1726	0.00368065
1727	1727	0.00332098
1728	1728	0.002624
1729	1729	0.0028416
1730	1730	0.000588003
1731	1731	0.00361501
1732	1732	0.00187714
1733	1733	0.001965
1734	1734	0.00180883
1735	1735	0.00530307
1736	1736	0.000706297
1737	1737	0.00271923
1738	1738	0.00506111
1739	1739	0.00292699
1740	1740	0.00137732
1741	1741	0.00164218
1742	1742	0.000955757
1743	1743	0.00421464
1744	1744	0.00258789
1745	1745	0.00120953
1746	1746	0.00406282
1747	1747	0.00243711
1748	1748	0.00106974
1749	1749	0.00110092
1750	1750	0.000793603
1751	1751	0.000809948
1752	1752	0.000860066
1753	1753	0.000607155
1754	1754	0.000980245
1755	1755	0.00175647
1756	1756	0.00173646
1757	1757	0.00365804
1758	1758	0.00530307
1759	1759	0.00315929
1760	1760	0.000976286
1761	1761	0.00160253
1762	1762	0.0026159
1763	1763	0.000485017
1764	1764	0.000684189
1765	1765	0.0018618
1766	1766	0.00118486
1767	1767	0.000339897
1768	1768	0.00258853
1769	1769	0.0015568
1770	1770	0.00387421
1771	1771	0.00112672
1772	1772	0.00153595
1773	1773	0.000859192
1774	1774	0.000209876
1775	1775	0.00131527
1776	1776	0.00135
1777	1777	0.000606528
1778	1778	0.000735078
1779	1779	0.000951894
1780	1780	0.00050468
1781	1781	0.00169543
1782	1782	0.000295835
1783	1783	0.00214662
1784	1784	0.00159774
1785	1785	0.00170772
1786	1786	0.00033121
1787	1787	0.00137939
1788	1788	0.00120589
1789	1789	0.0861605
1790	1790	0.000560051
1791	1791	0.0054806
1792	1792	0.00144293
1793	1793	0.00336926
1794	1794	0.000637977
1795	1795	0.00133052
1796	1796	0.00172869
1797	1797	0.00109263
1798	1798	0.000557152
1799	1799	0.00217395
1800	1800	0.00222799
1801	1801	0.00298284
1802	1802	0.000599673
1803	1803	0.00195867
1804	1804	0.000725362
1805	1805	0.000814084
1806	1806	0.00335516
1807	1807	0.00175953
1808	1808	0.000187954
1809	1809	0.000955757
1810	1810	0.000754883
1811	1811	0.000661379
1812	1812	0.000290069
1813	1813	0.000487053
1814	1814	0.00263612
1815	1815	0.000775198
1816	1816	0.000496312
1817	1817	0.00064591
1818	1818	0.0015283
1819	1819	0.00121746
1820	1820	0.00203101
1821	1821	0.00201143
1822	1822	0.0133001
1823	1823	0.00109043
1824	1824	0.00105954
1825	1825	0.00109649
1826	1826	0.00229187
1827	1827	0.00147282
1828	1828	0.00131198
1829	1829	0.000968416
1830	1830	0.0017005
1831	1831	0.000918729
1832	1832	0.000853968
1833	1833	0.00103053
1834	1834	0.00274291
1835	1835	0.000519102
1836	1836	0.00125911
1837	1837	0.00194315
1838	1838	0.00103994
1839	1839	0.00118725
1840	1840	0.00174166
1841	1841	0.000771251
1842	1842	0.00411011
1843	1843	0.000762635
1844	1844	0.00081824
1845	1845	0.00142144
1846	1846	0.00117242
1847	1847	0.00829359
1848	1848	0.00418362
1849	1849	0.00119443
1850	1850	0.00167109
1851	1851	0.00247343
1852	1852	0.00371345
1853	1853	0.00302643
1854	1854	0.000554843
1855	1855	0.00245863
1856	1856	0.0033755
1857	1857	0.00202447
1858	1858	0.00188275
1859	1859	0.000621102
1860	1860	0.00228903
1861	1861	0.00101606
1862	1862	0.00113755
1863	1863	0.00307256
1864	1864	0.0018581
1865	1865	0.00248541
1866	1866	0.0056114
1867	1867	0.00251138
1868	1868	0.013643047450866572
1869	1869	0.00314315
1870	1870	0.00318061
1871	1871	0.00107569
1872	1872	0.000794413
1873	1873	0.000776782
1874	1874	0.000701966
1875	1875	0.00133587
1876	1876	0.00116712
1877	1877	0.00452977
1878	1878	0.000915011
1879	1879	0.00142357
1880	1880	0.00140377
1881	1881	0.00231958
1882	1882	0.00116243
1883	1883	0.00584781
1884	1884	0.00125532
1885	1885	0.000917798
1886	1886	0.0011566
1887	1887	0.000898456
1888	1888	0.00115835
1889	1889	0.000756428
1890	1890	0.000986212
1891	1891	0.00124528
1892	1892	0.00131001
1893	1893	0.00117714
1894	1894	0.000675116
1895	1895	0.000841039
1896	1896	0.000400752
1897	1897	0.000719445
1898	1898	0.00115718
1899	1899	0.000406751
1900	1900	0.00082158
1901	1901	0.00063732
1902	1902	0.000481978
1903	1903	0.00136291
1904	1904	0.00147724
1905	1905	0.00166113
1906	1906	0.000751803
1907	1907	0.00258933
1908	1908	0.000601535
1909	1909	0.000934696
1910	1910	0.0449454
1911	1911	0.000864448
1912	1912	0.00125218
1913	1913	0.00580203
1914	1914	0.000989208
1915	1915	0.00963579
1916	1916	0.00101401
1917	1917	0.00112559
1918	1918	0.00029326
1919	1919	0.00126545
1920	1920	0.00119683
1921	1921	0.000254113
1922	1922	0.00150481
1923	1923	0.00242867
1924	1924	0.000988208
1925	1925	0.000809123
1926	1926	0.000799288
1927	1927	0.00500666
1928	1928	0.00240532
1929	1929	0.00126735
1930	1930	0.00171454
1931	1931	0.00228449
1932	1932	0.00051211
1933	1933	0.00269913
1934	1934	0.000829143
1935	1935	0.00156381
1936	1936	0.00109484
1937	1937	0.000262711
1938	1938	0.00468964
1939	1939	0.00301711
1940	1940	0.000948046
1941	1941	0.00203253
1942	1942	0.00213546
1943	1943	0.00326291
1944	1944	0.00150933
1945	1945	0.00231872
1946	1946	0.00163564
1947	1947	0.00137801
1948	1948	0.00477578
1949	1949	0.00173257
1950	1950	0.00122543
1951	1951	0.00385612
1952	1952	0.00236075
1953	1953	0.00166527
1954	1954	0.00228732
1955	1955	0.000814914
1956	1956	0.00426683
1957	1957	0.00187108
1958	1958	0.000487053
1959	1959	0.00581629
1960	1960	0.00200545
1961	1961	0.00261978
1962	1962	0.00227855
1963	1963	0.00282334
1964	1964	0.00179761
1965	1965	0.000440791
1966	1966	0.000773617
1967	1967	0.00191248
1968	1968	0.00143933
1969	1969	0.000838477
1970	1970	0.00242296
1971	1971	0.00222938
1972	1972	0.00507606
1973	1973	0.00482062
1974	1974	0.00587372
1975	1975	0.00479225
1976	1976	0.00242176
1977	1977	0.0056114
1978	1978	0.00164875
1979	1979	0.00200744
1980	1980	0.00400718
1981	1981	0.00116478
1982	1982	0.000624958
1983	1983	0.00299446
1984	1984	0.00289696
1985	1985	0.00187434
1986	1986	0.00102741
1987	1987	0.00186134
1988	1988	0.000959635
1989	1989	0.00211647
1990	1990	0.0017073
1991	1991	0.00985546
1992	1992	0.00209192
1993	1993	0.000744156
1994	1994	0.000655285
1995	1995	0.000937542
1996	1996	0.000973328
1997	1997	0.00121929
1998	1998	0.000492177
[truncated: 5,230 more rows]

## Sheet: Fig. 4c_3
	entropy	WSI label
0	0.8262106349933723	1
1	0.5141919294827137	1
2	0.6211199708779982	1
3	0.964981	0
4	0.49209202872238184	1
5	0.9958978822678309	0
6	0.4126630236189259	1
7	0.9630110969639093	0
8	0.6098968368917499	1
9	0.5083808308737401	0
10	0.40102138258367276	1
11	0.8902653273987267	0
12	0.9049612566537121	0
13	0.9123426242825676	0
14	0.7501362489576019	0
15	0.8966496488893557	0
16	0.5352903711855772	0
17	0.8325366142993905	0
18	0.7652301555448845	0
19	0.8983219503632778	0
20	0.9500021332618545	0
21	0.8872086495197429	0
22	0.9417867047772058	0
23	0.8366937306124909	0
24	0.837343	0
25	0.6040507780659585	0
26	0.8516887900526662	0
27	0.8576135470118533	0
28	0.5760474355554525	1
29	0.8872563800512531	0
30	0.9390000030621672	0
31	0.8071981246188267	0
32	0.45857837261478623	0
33	0.8601849300241573	0
34	0.8693664767111746	0
35	0.8141087466156317	0
36	0.931638	0
37	0.8464966455344288	0
38	0.8615468912653981	0
39	0.8028469635962014	0
40	0.8859852185782692	0
41	0.9042418972431953	0
42	0.8424277737972377	0
43	0.8854999245733002	0
44	0.7852446551832779	0
45	0.30788510016715054	1
46	0.3622913595943113	1
47	0.8646383345913233	0
48	0.9279189472060786	0
49	0.532986	1
50	0.299378	1
51	0.4387982422142004	1
52	0.42183423647375773	1
53	0.4447274078693753	1
54	0.9049637267649627	0
55	0.5104162815855245	1
56	0.4790786185390071	1
57	0.7270320740909961	1
58	0.4069328684732719	1
59	0.7642556127802128	1
60	0.5152800838796044	1
61	0.9265728602490245	0
62	0.43702439184592745	1
63	0.5761896121124813	1
64	0.31209451015505635	1
65	0.7436493459460132	1
66	0.5237159322185196	1
67	0.3240205862199644	0
68	0.6988335785805779	1
69	0.920235	0
70	0.8380084561370836	0
71	0.8786749072054677	0
72	0.67552	1
73	0.35821210142426424	0
74	0.7863401675957332	0
75	0.9356415085599026	0
76	0.5208525383238711	1
77	0.37409841127631177	1
78	0.7721592476710013	0
79	0.9298995894577958	0
80	0.5222106567780697	1
81	0.4336559118015521	1
82	0.830175	0
83	0.780159	0
84	0.7769841083505511	0
85	0.5698941135267381	1
86	0.6445402102015511	0
87	0.9105237579242148	0
88	0.8982095377444758	0
89	0.9595657362351449	0
90	0.955502	0
91	0.6043928460921518	0
92	0.9071575909372737	0
93	0.8940660160382848	0
94	0.8018983111635584	0
95	0.9233117933092757	0
96	0.7254360506965063	1
97	0.5082970068219923	1
98	0.7733775576825545	0
99	0.883444	1
100	0.42717170419991046	0
101	0.8243763763831514	0
102	0.687325	0
103	0.9310799093965426	0
104	0.6054012586845946	0
105	0.48165968032962864	1
106	0.9659024864212176	0
107	0.6426465599923613	0
108	0.8806124023922306	0
109	0.8794455253809157	0
110	0.9596338366091814	0
111	0.5792803350197521	1
112	0.9237991285038886	0
113	0.8977624501910204	0
114	0.9316897282994405	0
115	0.9523976953068622	0
116	0.7655642398330548	0
117	0.4171362903866224	1
118	0.4884991405788401	1
119	0.7571838256029984	1
120	0.4026306926364914	1
121	0.8484623022205503	0
122	0.7875270299661541	1
123	0.5699658088469808	1
124	0.4423852300085721	1
125	0.416371	1
126	0.6356610764139644	1
127	0.7363378825602142	0
128	0.635512	0
129	0.4592866586372848	1
130	0.8651648810903851	0
131	0.4595410171304302	1
132	0.8882226121789712	0
133	0.8606366829919267	0
134	0.9547058893164739	0
135	0.8592703764518469	0
136	0.9066490680096537	0
137	0.8978707981093941	0
138	0.8115613139773489	0
139	0.9080038806910901	0
140	0.46254962307959474	1
141	0.7839223764444324	0
142	0.7861680936685383	0
143	0.9462388693325695	0
144	0.9684999670041801	0
145	0.8475189105971614	0
146	0.5564089398137918	0
147	0.8076071618753893	0
148	0.9435146493826949	0
149	0.9279680833214936	0
150	0.9711332825539658	0
151	0.9218274754449085	1
152	0.5836812244856701	1
153	0.8791197184087614	0
154	0.9821339552264312	0
155	0.4867170086987114	1
156	0.975452	0
157	0.8620321294704034	0
158	0.9152235349731345	0
159	0.4612165386910343	1
160	0.4592364395038888	1
161	0.4925366829323887	1
162	0.8836725499698866	0
163	0.46785576448077104	1
164	0.35703337362169774	1
165	0.44910228494882787	1
166	0.3032058645349429	1
167	0.9051624706773632	0
168	0.39716094494596244	1
169	0.8866392051548897	1
170	0.9258923440938005	0
171	0.9386113933080978	0
172	0.8507031238792304	0
173	0.35838819752767603	1
174	0.8617198416027138	0
175	0.6378016308880783	1
176	0.41976727011916765	1
177	0.816304	0
178	0.676991	1
179	0.5569994586428879	1
180	0.7864515652539428	0
181	0.931179	0
182	0.37029559522656835	1
183	0.6135197172828164	0
184	0.2989348507123886	1
185	0.6274546267052659	0
186	0.4033668370245659	1
187	0.769017	0
188	0.9739310297849085	0
189	0.8617727587146244	0
190	0.9442714380689913	0
191	0.42314768550720194	1
192	0.9238393553240607	0
193	0.9148848426840178	0
194	0.8982252820967036	0
195	0.936262	0
196	0.9341393828111244	0
197	0.9570666420461222	0
198	0.9074150745590821	0
199	0.920932	0
200	0.8983406711409896	0
201	0.9414634892283985	0
202	0.6933201086021888	0
203	0.9522022514449241	0
204	0.4513366353199463	1
205	0.4756975453638525	1
206	0.9202697142335866	0
207	0.8732629628333065	1
208	0.705471	1
209	0.8927051423763105	0
210	0.8778138592708539	0
211	0.9378342139140288	0
212	0.39301126634613087	1
213	0.903474	0
214	0.8341768499843651	0
215	0.6098692156230183	1
216	0.5158576534444024	1
217	0.5093619337179153	1
218	0.5495507150185828	1
219	0.7732228721279621	1
220	0.5557844887603101	0
221	0.7059224271619897	1
222	0.4988372737226027	1
223	0.20706011107262565	1
224	0.8283160712004592	1
225	0.3914612567321178	1
226	0.9708195759293252	0

## Sheet: Fig. 5b
	1-Specificity	Sensitivity
0	0	0
1	0	0.00303951
2	0	0.00607903
3	0	0.0121581
4	0	0.0182371
5	0	0.030395136778115502
6	0	0.0395137
7	0	0.0425532
8	0	0.0516717
9	0	0.057750759878419454
10	0	0.0638298
11	0	0.0729483
12	0	0.0790274
13	0	0.0881459
14	0	0.0942249
15	0	0.11246200607902736
16	0	0.12462006079027356
17	0	0.13677811550151975
18	0	0.1458966565349544
19	0	0.1580547112462006
20	0	0.1702127659574468
21	0	0.17325227963525835
22	0	0.182371
23	0	0.1884498480243161
24	0	0.20364741641337386
25	0	0.20972644376899696
26	0	0.2127659574468085
27	0	0.23100303951367782
28	0.00253807	0.23404255319148937
29	0.00253807	0.23708206686930092
30	0.00253807	0.24924012158054712
31	0.00253807	0.25227963525835867
32	0.00253807	0.2674772036474164
33	0.00253807	0.2735562310030395
34	0.00253807	0.2796352583586626
35	0.00253807	0.2917933130699088
36	0.00253807	0.2948328267477204
37	0.00507614	0.2948328267477204
38	0.00507614	0.3009118541033435
39	0.00507614	0.3100303951367781
40	0.00761421	0.3130699088145897
41	0.00761421	0.3221884498480243
42	0.0101523	0.331307
43	0.0101523	0.3373860182370821
44	0.0101523	0.3434650455927052
45	0.0101523	0.3525835866261398
46	0.0101523	0.3586626139817629
47	0.0101523	0.3677811550151976
48	0.0101523	0.3738601823708207
49	0.0101523	0.3799392097264438
50	0.0101523	0.3860182370820669
51	0.0101523	0.392097
52	0.0101523	0.4012158054711246
53	0.0101523	0.4072948328267477
54	0.012690355329949238	0.4133738601823708
55	0.012690355329949238	0.41641337386018235
56	0.012690355329949238	0.42857142857142855
57	0.012690355329949238	0.43465045592705165
58	0.012690355329949238	0.44072948328267475
59	0.012690355329949238	0.44376899696048633
60	0.012690355329949238	0.45592705167173253
61	0.012690355329949238	0.46808510638297873
62	0.015228426395939087	0.47112462006079026
63	0.015228426395939087	0.47720364741641336
64	0.0228426	0.47720364741641336
65	0.0228426	0.48936170212765956
66	0.0228426	0.49544072948328266
67	0.0228426	0.49848024316109424
68	0.0228426	0.5045592705167173
69	0.0228426	0.5106382978723404
70	0.0228426	0.5167173252279635
71	0.025380710659898477	0.5197568389057751
72	0.025380710659898477	0.5288753799392097
73	0.027918781725888325	0.5288753799392097
74	0.027918781725888325	0.541033
75	0.027918781725888325	0.547112
76	0.030456852791878174	0.5562310030395137
77	0.030456852791878174	0.5653495440729484
78	0.0329949	0.5653495440729484
79	0.0329949	0.5714285714285714
80	0.0329949	0.5775075987841946
81	0.035533	0.5775075987841946
82	0.035533	0.5835866261398176
83	0.0380711	0.5835866261398176
84	0.0380711	0.5987841945288754
85	0.0406091	0.601824
86	0.0406091	0.607903
87	0.0456853	0.607903
88	0.0456853	0.6200607902735562
89	0.048223350253807105	0.6200607902735562
90	0.048223350253807105	0.6443768996960486
91	0.050761421319796954	0.6443768996960486
92	0.050761421319796954	0.6474164133738601
93	0.050761421319796954	0.6534954407294833
94	0.0558376	0.6534954407294833
95	0.0558376	0.6565349544072948
96	0.0583756	0.6565349544072948
97	0.0583756	0.662614
98	0.0583756	0.6656534954407295
99	0.0609137	0.6656534954407295
100	0.0609137	0.6717325227963525
101	0.0736041	0.6717325227963525
102	0.0736041	0.6778115501519757
103	0.0761421	0.6778115501519757
104	0.0761421	0.6808510638297872
105	0.0837563	0.6808510638297872
106	0.0837563	0.6869300911854104
107	0.0862944	0.6869300911854104
108	0.0862944	0.6930091185410334
109	0.0888325	0.6930091185410334
110	0.0939086	0.6930091185410334
111	0.0939086	0.6990881458966566
112	0.0964467	0.7021276595744681
113	0.1116751269035533	0.7021276595744681
114	0.1116751269035533	0.7051671732522796
115	0.1116751269035533	0.7112462006079028
116	0.116751	0.7112462006079028
117	0.116751	0.7173252279635258
118	0.11928934010152284	0.7173252279635258
119	0.11928934010152284	0.7203647416413373
120	0.1218274111675127	0.723404
121	0.1218274111675127	0.729483
122	0.1218274111675127	0.7416413373860182
123	0.12944162436548223	0.7416413373860182
124	0.12944162436548223	0.7446808510638298
125	0.13451776649746192	0.7446808510638298
126	0.13451776649746192	0.7477203647416414
127	0.13705583756345177	0.7477203647416414
128	0.13705583756345177	0.756839
129	0.13705583756345177	0.7629179331306991
130	0.13705583756345177	0.7750759878419453
131	0.14213197969543148	0.7750759878419453
132	0.14213197969543148	0.7781155015197568
133	0.1446700507614213	0.7781155015197568
134	0.1446700507614213	0.784195
135	0.1548223350253807	0.784195
136	0.1548223350253807	0.7872340425531915
137	0.16243654822335024	0.7872340425531915
138	0.16243654822335024	0.7933130699088146
139	0.1649746192893401	0.7933130699088146
140	0.1649746192893401	0.7963525835866262
141	0.16751269035532995	0.7963525835866262
142	0.16751269035532995	0.8024316109422492
143	0.1700507614213198	0.8024316109422492
144	0.1700507614213198	0.8085106382978723
145	0.18781725888324874	0.8085106382978723
146	0.18781725888324874	0.8115501519756839
147	0.19289340101522842	0.8115501519756839
148	0.19289340101522842	0.8145896656534954
149	0.2131979695431472	0.8145896656534954
150	0.2131979695431472	0.817629
151	0.22588832487309646	0.817629
152	0.23096446700507614	0.817629
153	0.23096446700507614	0.8237082066869301
154	0.23857868020304568	0.8237082066869301
155	0.23857868020304568	0.8267477203647416
156	0.24873096446700507	0.8267477203647416
157	0.24873096446700507	0.8297872340425532
158	0.2512690355329949	0.8297872340425532
159	0.2512690355329949	0.8328267477203647
160	0.25888324873096447	0.8328267477203647
161	0.25888324873096447	0.8358662613981763
162	0.2639593908629442	0.8358662613981763
163	0.2639593908629442	0.8389057750759878
164	0.2893401015228426	0.8389057750759878
165	0.2893401015228426	0.8419452887537994
166	0.29949238578680204	0.8419452887537994
167	0.29949238578680204	0.8449848024316109
168	0.30456852791878175	0.8449848024316109
169	0.30456852791878175	0.8480243161094225
170	0.30710659898477155	0.8480243161094225
171	0.30710659898477155	0.8571428571428571
172	0.3223350253807107	0.8571428571428571
173	0.3223350253807107	0.8601823708206687
174	0.3350253807106599	0.8601823708206687
175	0.3401015228426396	0.8601823708206687
176	0.34517766497461927	0.8601823708206687
177	0.34517766497461927	0.8632218844984803
178	0.350254	0.8632218844984803
179	0.3553299492385787	0.8632218844984803
180	0.35786802030456855	0.8662613981762918
181	0.3604060913705584	0.8662613981762918
182	0.3604060913705584	0.8693009118541033
183	0.36548223350253806	0.8693009118541033
184	0.36548223350253806	0.8723404255319149
185	0.3680203045685279	0.8753799392097265
186	0.3756345177664975	0.8753799392097265
187	0.3756345177664975	0.878419
188	0.39847715736040606	0.878419
189	0.39847715736040606	0.8814589665653495
190	0.4010152284263959	0.8814589665653495
191	0.40609137055837563	0.8814589665653495
192	0.41624365482233505	0.8814589665653495
193	0.41624365482233505	0.8844984802431611
194	0.42385786802030456	0.8844984802431611
195	0.42385786802030456	0.8875379939209727
196	0.4365482233502538	0.8875379939209727
197	0.4365482233502538	0.8905775075987842
198	0.43908629441624364	0.8905775075987842
199	0.43908629441624364	0.8936170212765957
200	0.44923857868020306	0.8936170212765957
201	0.44923857868020306	0.8996960486322189
202	0.4517766497461929	0.8996960486322189
203	0.4517766497461929	0.9027355623100304
204	0.4720812182741117	0.9027355623100304
205	0.4720812182741117	0.9057750759878419
206	0.4746192893401015	0.9057750759878419
207	0.4796954314720812	0.9057750759878419
208	0.48984771573604063	0.9057750759878419
209	0.4949238578680203	0.9057750759878419
210	0.5050761421319797	0.9057750759878419
211	0.5076142131979695	0.9088145896656535
212	0.5076142131979695	0.9118541033434651
213	0.5126903553299492	0.9118541033434651
214	0.5355329949238579	0.9118541033434651
215	0.5355329949238579	0.9148936170212766
216	0.5406091370558376	0.9148936170212766
217	0.5939086294416244	0.9148936170212766
218	0.5939086294416244	0.9179331306990881
219	0.5964467005076142	0.9179331306990881
220	0.5964467005076142	0.9209726443768997
221	0.6065989847715736	0.9209726443768997
222	0.6065989847715736	0.9240121580547113
223	0.6091370558375635	0.9240121580547113
224	0.6091370558375635	0.9270516717325228
225	0.616751	0.9270516717325228
226	0.616751	0.9300911854103343
227	0.6192893401015228	0.9300911854103343
228	0.6192893401015228	0.9331306990881459
229	0.6269035532994924	0.9331306990881459
230	0.63198	0.9331306990881459
231	0.6370558375634517	0.9331306990881459
232	0.6421319796954315	0.9331306990881459
233	0.6446700507614214	0.9361702127659575
234	0.6522842639593909	0.9361702127659575
235	0.6522842639593909	0.93921
236	0.6624365482233503	0.93921
237	0.6624365482233503	0.9452887537993921
238	0.6802030456852792	0.9452887537993921
239	0.6852791878172588	0.9452887537993921
240	0.6852791878172588	0.9483282674772037
241	0.6878172588832487	0.9483282674772037
242	0.6878172588832487	0.9513677811550152
243	0.700508	0.9513677811550152
244	0.7055837563451777	0.9513677811550152
245	0.7106598984771574	0.9513677811550152
246	0.7106598984771574	0.9544072948328267
247	0.7233502538071066	0.9544072948328267
248	0.7233502538071066	0.9574468085106383
249	0.7360406091370558	0.9574468085106383
250	0.7360406091370558	0.9604863221884499
251	0.7411167512690355	0.9604863221884499
252	0.7461928934010152	0.9604863221884499
253	0.751269	0.9604863221884499
254	0.751269	0.9635258358662614
255	0.7538071065989848	0.9635258358662614
256	0.7538071065989848	0.9665653495440729
257	0.7614213197969543	0.9665653495440729
258	0.7614213197969543	0.9696048632218845
259	0.7715736040609137	0.9696048632218845
260	0.7766497461928934	0.9696048632218845
261	0.7817258883248731	0.9696048632218845
262	0.7893401015228426	0.9696048632218845
263	0.7944162436548223	0.9696048632218845
264	0.817259	0.9696048632218845
265	0.8223350253807107	0.9696048632218845
266	0.8299492385786802	0.9696048632218845
267	0.8299492385786802	0.9726443768996961
268	0.8375634517766497	0.9726443768996961
269	0.8375634517766497	0.9756838905775076
270	0.8426395939086294	0.9756838905775076
271	0.8426395939086294	0.9787234042553191
272	0.8527918781725888	0.9787234042553191
273	0.8578680203045685	0.9787234042553191
274	0.8578680203045685	0.9817629179331308
275	0.883249	0.9817629179331308
276	0.8883248730964467	0.9817629179331308
277	0.8908629441624365	0.9817629179331308
278	0.8934010152284264	0.9848024316109423
279	0.9086294416243654	0.9848024316109423
280	0.9086294416243654	0.9878419452887538
281	0.9137055837563451	0.9878419452887538
282	0.9137055837563451	0.9908814589665653
283	0.9416243654822335	0.9908814589665653
284	0.9467005076142132	0.993921
285	0.949239	0.993921
286	0.949239	0.9969604863221885
287	0.9517766497461929	0.9969604863221885
288	0.9619289340101523	0.9969604863221885
289	0.9644670050761421	0.9969604863221885
290	0.9720812182741116	0.9969604863221885
291	0.9746192893401016	0.9969604863221885
292	0.9746192893401016	1
293	1	1
